# Supplementary material for: A Stress-Adaptive Lipid Kinase Axis Defines Metabolic Vulnerabilities in Neuroendocrine Prostate Cancer
Source: bioRxiv. 2026 Jun 18:2026.06.15.732391. Preprint. [Version 1] doi: 10.64898/2026.06.15.732391 (PMC13411104; doi:10.64898/2026.06.15.732391)
Supplement: Supplement 11 — Table S10. Quantified proteins identified by whole-cell proteomics following PIK5-33d treatment in LTL331R-CL cells compared to DMSO. Related to Figure 5, Figure S9, and the STAR Methods. [file media-11.xlsx]

## Sheet: S10
Supplementary Table 10. Quantified proteins identified by whole-cell proteomics following PIK5-33d treatment in LTL331R-CL cells compared to DMSO. Related to Figure 5, Figure S9, and the STAR Methods.
Gene symbol	Log2FC	-Log10(p-value)
APOB	3.75824	9.49047
TMEM59	3.04354	11.9223
LDLR	2.6852	12.0134
NSG2	2.55491	12.1195
NDFIP1	2.50688	9.63239
APLP2	2.30382	13.9881
SYT11	2.29347	12.5436
PCDHB16	2.27399	10.381
SPINT2	2.19538	10.1302
SECTM1	2.15016	12.2001
ITM2C	2.13832	12.0482
RNF149	2.13809	11.586
SGCE	2.13656	10.3329
SLC38A2	2.12287	12.163
PCDHB5	2.10144	9.72845
ITM2B	2.0872	8.81192
ISLR2	2.07286	13.5898
APLP1	2.03798	14.4944
B4GALT5	2.00971	9.9891
TMEM248	1.95206	9.6571
SYT5	1.94814	12.1683
APP	1.93904	12.4906
SDC4	1.9307	11.0541
PCDH8	1.92359	12.5385
RNF130	1.89884	9.42022
PCDHGB5	1.89818	11.1026
CRIM1	1.87633	8.92483
SERINC1	1.81563	11.7713
IFNGR1	1.80595	10.1581
PCDHA11	1.7722	8.02163
DLL3	1.75542	11.1375
ACVR2A	1.74613	8.63215
GRN	1.74588	7.23952
IL6ST	1.74096	11.1293
ACVR1B	1.72872	8.80722
PCDHB2	1.71415	11.801
PCDHB14	1.67074	11.1286
NCOA4	1.66408	7.59339
TAX1BP1	1.62861	11.243
RNF19A	1.62721	9.90371
SERINC3	1.61729	8.69834
MTMR4	1.60329	9.66614
PCDHGB1	1.59584	10.2314
UGCG	1.57322	8.73276
SLC20A1	1.56204	11.4053
DDR2	1.55781	7.8712
DLL1	1.54454	8.05214
NEU1	1.53524	11.8867
PCDHA5	1.53313	9.31448
HGFAC	1.49473	9.50421
PLA2G3	1.47932	8.9772
SLC9A1	1.47757	8.60396
IFNAR1	1.47076	8.36711
NRP1	1.46852	11.9259
BMPR2	1.46237	9.16348
ST8SIA2	1.45998	8.74837
NBR1	1.45566	9.41443
TMEM185B	1.41456	7.67314
SEZ6L	1.41418	12.4336
CALCOCO2	1.41136	12.4892
CCPG1	1.3821	9.9116
PCDHB10	1.37855	10.608
PSAP	1.36779	7.98469
SEMA5A	1.36508	10.3126
TMEM132A	1.36243	11.7518
FDFT1	1.34819	11.7191
HEPACAM2	1.34397	9.86677
SQSTM1	1.3404	8.27416
SCD	1.33794	6.54443
CHIC2	1.33556	7.73962
FZD6	1.3349	9.87417
KCNMB2	1.3174	7.86109
RHOB	1.30844	6.63183
SEZ6	1.30457	9.18261
ANTXR1	1.28555	6.78513
UBL3	1.2845	8.97071
EPCAM	1.27599	11.0369
ADGRG1	1.25254	8.98898
RUBCN	1.25235	8.89018
SYT4	1.23839	6.80396
SEZ6L2	1.23277	9.6195
SYT13	1.23231	7.5911
NETO2	1.2295	9.40656
KIT	1.22212	9.93034
PCDHB11	1.21933	8.77042
KCNA3	1.2018	9.89445
CD320	1.20151	7.53397
HLA-C	1.18311	8.17824
SLC4A2	1.1787	10.5074
PTPRF	1.17194	10.4259
PBXIP1	1.16702	10.1067
APOE	1.16462	8.84769
FRRS1	1.1594	8.04378
LRP5	1.15265	9.88673
DDR1	1.13851	11.016
DAG1	1.13465	12.6845
TGFBR1	1.12942	7.10228
CDKN1A	1.12771	7.64021
ECE1	1.12096	9.78948
TF	1.12076	9.7959
PTPRD	1.11999	7.92936
CD46	1.09145	5.45092
PTTG1IP	1.08822	6.25441
SEMA6A	1.088	8.46804
TPRG1L	1.08757	10.5404
PRSS8	1.07957	8.72317
GABARAPL2	1.07617	9.72945
MSMO1	1.05672	8.56437
SQLE	1.05483	10.097
EPHA7	1.04827	10.7088
TSPAN3	1.04668	8.12728
INSR	1.03883	10.268
CLDND1	1.03771	8.4917
SLC43A2	1.0368	8.30035
SLC3A2	1.02909	9.53619
RNF11	1.02481	8.31694
SLC19A1	1.01006	8.39898
UNC5A	1.00886	8.86346
LRIG1	1.00389	8.49789
CALCOCO1	1.00257	8.76402
GPC1	0.980625	9.05519
KCNK1	0.972168	5.79874
HABP2	0.967894	4.95893
ABCA3	0.967526	9.49089
SLC6A6	0.965826	8.14995
TMSB10	0.964023	2.18938
SPINT1	0.962888	7.29148
TSPAN14	0.957018	7.90885
KIDINS220	0.950981	10.6459
GPC3	0.948525	10.5428
MYORG	0.942271	8.33975
CXCR4	0.931188	7.66339
TTYH2	0.926644	9.90863
MCOLN3	0.91467	4.22847
MREG	0.906794	10.612
RELN	0.899249	7.97037
SCARB1	0.898894	6.20096
IGF1R	0.894091	6.34162
ABCC5	0.892699	9.5961
IDI1	0.887873	9.04672
ZDHHC20	0.879722	8.00945
SDC2	0.86743	8.54075
HMGCS1	0.865412	10.7537
CSNK1G3	0.864609	9.9244
CALCB	0.86395	6.27115
EPHA4	0.862491	6.24186
NEO1	0.860934	11.254
FZD7	0.85982	4.92497
ERBB3	0.859236	5.64857
CLDN4	0.858271	4.69797
EPHA3	0.855882	8.26537
ZFYVE21	0.851214	7.60494
CTSF	0.847663	10.3186
LPL	0.84707	9.10283
IGSF9	0.84546	9.75754
NISCH	0.844257	9.35559
MAP1LC3B2	0.84421	8.94063
DSC2	0.843974	6.37915
HS6ST2	0.838478	8.07184
MPZL1	0.837725	10.1334
RETREG1	0.828438	6.26084
DCBLD2	0.825402	9.05486
CDH3	0.823779	9.75589
CELSR3	0.815803	7.12725
GABBR2	0.815348	9.24871
LRP11	0.812131	6.76175
BNIP3	0.806795	7.79118
LRRC24	0.803163	6.93017
LRIG2	0.801274	6.4344
CXADR	0.799213	9.2921
LRP8	0.797849	6.73921
CYP51A1	0.797088	7.42184
SNX17	0.795451	6.75151
SFT2D2	0.790597	5.2687
HLA-E	0.780153	9.41251
F11R	0.779113	5.79596
UXS1	0.77402	7.28459
SLC35D3	0.767634	5.09867
XPR1	0.765666	6.3117
SLC30A1	0.765003	6.95229
ADAM9	0.760311	4.30072
CD151	0.759165	4.99488
SLC31A1	0.758493	6.04336
TPBG	0.753824	5.47406
A2M	0.750093	6.1047
NRXN3	0.74991	4.91447
ATP8B2	0.747887	9.81397
VLDLR	0.747257	7.63039
MFSD2A	0.746821	5.6304
TMPRSS3	0.745704	3.65826
HMGCR	0.743738	8.3182
SORL1	0.74243	7.1259
HS6ST1	0.741413	6.7542
JAG1	0.740939	5.36415
IGSF8	0.737761	5.48566
ENTPD6	0.735161	7.44068
PCDH9	0.735063	6.88115
TC2N	0.731502	5.4604
HLA-B	0.729293	11.0826
KISS1R	0.72452	6.54573
JAK1	0.724251	8.57636
LSS	0.717718	11.5179
OCLN	0.717699	9.07214
SLC5A3	0.716567	6.97905
GABARAPL1	0.716466	6.51381
KCND2	0.71208	7.47773
CNBP	0.711597	0.924276
NPC2	0.708446	7.22615
VANGL1	0.695365	5.83187
JAM3	0.693212	5.70516
SLC1A4	0.691756	9.59753
CDCP1	0.689751	8.23194
CELSR2	0.68764	5.70769
THBS1	0.684962	5.29635
RHOBTB3	0.681696	3.82261
MFGE8	0.68135	9.53702
SLC1A5	0.679922	6.07358
LSR	0.677136	10.5998
RAB33A	0.674318	7.77657
TMEM106C	0.673873	5.41512
SLC29A1	0.67364	5.76792
SLC39A14	0.672461	4.62643
STMN3	0.672112	7.62034
APOA1	0.667967	3.93554
CADM3	0.667228	8.85673
SYT7	0.667197	8.29459
ATRN	0.666804	7.97174
WWP2	0.665507	6.78226
SDK1	0.664163	6.32698
DHCR24	0.660895	9.04532
BACE1	0.659239	6.45146
SPPL2B	0.653591	6.97022
AGRN	0.652842	7.14969
PLD3	0.648117	8.17682
LGMN	0.646313	7.15895
ANKRD46	0.644861	5.19957
UAP1L1	0.644691	8.77356
NRXN1	0.640653	3.21065
GPC6	0.639488	6.74996
ABCA2	0.639234	6.83208
CD81	0.636673	6.2119
TESC	0.636459	7.11975
IFI30	0.636028	4.46228
CSNK1G1	0.631153	8.18914
FLVCR1	0.626248	7.66264
B2M	0.624063	4.97854
TOLLIP	0.622869	7.90614
SLC7A1	0.619955	7.83885
NECTIN2	0.617567	7.40976
TSPAN13	0.615384	4.52098
SC5D	0.615041	3.76442
CADM4	0.615002	6.39711
MAP1LC3A	0.614391	4.16391
LAMTOR1	0.614367	6.8591
SMIM18	0.614151	7.03933
VASN	0.613513	6.62696
GABARAP	0.613086	6.69288
SNX3	0.611893	7.65499
NOTCH2	0.608467	6.29466
FAM234A	0.607307	6.95441
SMPDL3A	0.607149	9.90412
NSDHL	0.605346	7.81941
MGRN1	0.601678	7.70565
SLC17A5	0.6	6.34054
TSPAN15	0.599555	7.32299
ST6GAL1	0.598657	8.10047
IGF2R	0.598319	6.41708
FADS2	0.597279	6.81398
SDCBP	0.596578	5.13991
PTPRK	0.596117	7.31816
MFSD1	0.593301	4.74965
ABHD17B	0.591051	6.31246
TRIM32	0.590464	6.88855
PRNP	0.589169	4.99345
TNIP1	0.587609	6.73965
SDK2	0.586109	6.42884
SLC24A2	0.58603	5.73882
PODXL2	0.585597	5.85533
CDT1	0.574319	8.07467
B3GALNT1	0.573708	5.32461
SLC4A11	0.573315	6.19518
PTN	0.57263	3.79518
PTPRA	0.569823	7.47545
JTB	0.568578	4.68011
TENM3	0.566141	5.53925
ACAT2	0.564243	8.55036
NECTIN1	0.563731	8.62421
JAG2	0.559718	4.58417
PIP4P1	0.550723	7.699
EFNB1	0.549734	9.20702
SNX11	0.54792	6.67989
PI4K2A	0.547674	6.81002
PLSCR1	0.546245	6.38043
IGSF9B	0.545354	4.85854
CREG1	0.543045	6.192
ARL6IP1	0.5425	0.787453
TMEM9	0.541954	5.29269
TFRC	0.539608	9.54037
MVD	0.539191	7.42726
TENM4	0.539001	7.2815
MVK	0.538597	9.35263
FASN	0.537754	9.24024
WHAMM	0.532466	2.8503
EPHB3	0.531628	6.54902
ADCY9	0.530289	6.63984
DNASE2	0.529618	5.0584
SPG21	0.52456	6.37872
ACVR1	0.524542	6.69959
FXYD6	0.524173	3.42574
OMG	0.52386	6.07001
HSPG2	0.519191	4.10574
LMBRD1	0.518179	4.27717
TPBGL	0.514297	7.56117
ADAM10	0.512742	6.86033
PLOD2	0.508695	9.05494
ST8SIA3	0.503976	3.58909
SLC2A1	0.503378	6.01235
DAAM1	0.500519	8.10488
TMEM9B	0.497384	2.73599
PDIA5	0.497169	7.32782
TMEM104	0.495898	2.85783
CNNM2	0.495836	4.74169
ATP13A3	0.495051	6.27315
PCBP3	0.491471	0.689121
CRTAC1	0.489714	6.64471
SNX8	0.489681	5.96511
ADGRL1	0.488612	4.38874
SLC12A6	0.488488	5.65197
SS18	0.48831	1.30825
ROBO1	0.488218	8.97986
GPC4	0.488141	4.63699
VANGL2	0.487135	6.14838
ATP1A3	0.486992	4.47338
L1CAM	0.486913	9.37056
CDKN1B	0.48633	7.42215
STOM	0.484763	4.33018
HSPA13	0.482877	7.67846
SLC23A2	0.482115	3.60199
GMPR	0.481529	2.51455
SORT1	0.481225	6.32167
STMN2	0.47955	4.45869
DLD	0.479299	2.85627
ITGA6	0.479282	5.06516
CDH1	0.477885	7.58857
CADM1	0.476402	3.99568
GOLGA7	0.476071	4.93672
F2	0.472026	3.06271
ADAM11	0.47132	5.43581
MMAB	0.469335	2.09562
FAM171A2	0.468715	6.54772
ITGA7	0.467577	8.34574
SYT1	0.463928	8.92898
MUC1	0.463222	6.5576
MARVELD2	0.462695	6.89095
CNTN3	0.462584	4.11026
TTYH3	0.46226	7.3331
GNG2	0.461687	1.84823
XKR7	0.461364	5.17086
HMOX1	0.460055	7.09347
NKAP	0.459965	1.40941
TPRN	0.459731	5.44911
KIAA1549	0.459047	4.92584
AMIGO2	0.458841	4.59524
CEMIP2	0.457266	4.81368
B4GAT1	0.456634	1.63001
SLC7A5	0.454751	5.47428
STEAP3	0.453683	7.76208
FAM234B	0.453402	9.01933
LGALS8	0.453382	5.03325
FYN	0.45338	3.12368
ALAS1	0.453373	7.54443
MANSC1	0.451764	5.10375
ALB	0.451276	2.18755
C11orf52	0.451257	5.61426
PLP2	0.450773	2.52854
SUPT4H1	0.448546	1.01476
TPP1	0.448288	5.83868
CEP68	0.447935	3.82107
DSG2	0.447579	8.03891
RELL1	0.447391	3.82435
GPR155	0.446343	3.57373
NRCAM	0.444284	5.46487
AACS	0.443179	6.39544
GALNT10	0.440584	4.69738
HBA1; HBA2	0.440576	2.1108
MME	0.440248	2.81884
COL9A2	0.440048	5.85774
PSEN1	0.435973	7.50852
PCDH1	0.434617	3.97856
PIGX	0.434382	1.42528
PTPRJ	0.43395	5.33275
WDR45B	0.433847	4.43589
RAET1G	0.431924	4.45284
MMP24OS	0.431918	3.5377
BCAM	0.431677	7.73209
NRN1	0.430452	1.78061
RAB18	0.429483	8.20496
SLC44A1	0.42738	2.9745
RBAK	0.425622	1.82861
ATP1B3	0.42523	5.17574
ACSL4	0.425184	5.36967
ROR2	0.424605	6.88057
B4GALT4	0.424345	5.44683
FAM174B	0.423081	2.35092
GNG8	0.423077	1.8655
STX6	0.422546	7.49969
TMEM106B	0.42194	3.0657
FADS1	0.420754	4.72133
PLPP2	0.420392	4.77405
WFS1	0.418866	5.79521
NPC1	0.41807	5.87694
GLT8D1	0.417789	9.2789
GSKIP	0.417103	1.218
TMCO3	0.416406	7.99605
GNS	0.416029	4.82359
C1GALT1C1	0.415806	2.22368
C11orf96	0.415695	4.4912
SLC16A3	0.414833	3.72895
ZNF428	0.414709	0.799096
SLC12A7	0.413433	7.1268
IGFBPL1	0.413406	3.38288
GOLGA7B	0.411543	3.56304
MTURN	0.411404	0.687472
AQP3	0.410338	3.27572
OSTM1	0.410135	4.24968
TMEM30A	0.409241	6.48531
SLCO4A1	0.407186	4.7082
FZD1	0.406965	5.08707
LRRC8A	0.406292	9.72763
LRP1	0.405187	4.6223
ADAMTS14	0.404611	3.55574
MAZ	0.403728	1.15004
LAMP1	0.401847	6.13714
KIF1A	0.401475	7.43114
MDK	0.400542	3.26487
PACC1	0.40023	3.92762
HABP4	0.400135	5.93843
STRA6	0.399815	7.57977
CNNM4	0.399697	6.34818
TM7SF3	0.399581	4.05953
SEMA3F	0.399372	3.30551
MEGF9	0.399044	2.34793
RAB7A	0.397692	8.29118
ITFG1	0.395803	5.4478
GXYLT1	0.395428	5.3675
CPD	0.395399	6.57166
ST14	0.393484	5.46284
KCNMA1	0.393461	5.52119
LAMTOR5	0.392865	5.47359
NXT2	0.390855	0.917334
SDF2	0.39084	2.88518
KCT2	0.390656	3.66314
GALNT5	0.390586	4.23463
ZFYVE16	0.390291	4.34274
PLA2G15	0.389727	1.82289
CCND3	0.38944	4.16622
CCDC112	0.389075	4.64526
MARCHF5	0.388779	1.8064
WDFY1	0.386427	5.1923
ITGAV	0.386261	7.48565
NLRP14	0.386141	0.416352
FAM3C	0.383882	4.27234
EPHA2	0.383822	3.54406
FAR1	0.383383	5.34644
FAHD1	0.383194	1.23212
MAN2A2	0.381987	4.76157
ZBTB7B	0.381916	1.2169
ZFPL1	0.381582	1.25662
PLEKHH3	0.380891	3.8493
ACLY	0.379391	7.99062
SREBF1	0.379319	4.54786
NMT2	0.3789	1.52816
ITGA3	0.37881	7.17066
SLC4A7	0.378505	7.51179
TM9SF2	0.377741	4.68667
GLRX5	0.375842	1.69843
ATP1B1	0.375507	7.66987
CHRNA9	0.374973	0.684863
ATP2C1	0.374687	7.24652
TMEM115	0.374663	3.39479
MGAT4A	0.374651	4.86001
CNNM3	0.371865	6.83768
FA2H	0.371813	2.76001
RRAS	0.371266	7.11927
EPHB4	0.369674	7.72775
STX8	0.3685	4.43895
RNF121	0.368204	1.08697
PLG	0.366857	2.25043
INSM1	0.366479	2.18677
DHCR7	0.36617	2.24968
RB1CC1	0.365732	5.60466
DAGLB	0.365387	5.28711
PSAT1	0.364565	1.72863
PANX1	0.363815	5.63705
SEC14L1	0.362575	4.13653
RAB22A	0.362051	2.03218
FURIN	0.361385	5.23812
EHBP1L1	0.360363	4.2372
PODXL	0.359458	4.47887
EPHB2	0.359452	3.38763
NXPH4	0.357875	2.45827
PORCN	0.357108	0.684283
GNAI3	0.35693	4.00696
LGALS3	0.356016	4.24831
CHP1	0.35505	3.85856
CD44	0.354904	4.76887
SEMA4C	0.354737	6.90255
SEMA3E	0.354678	3.48835
BLOC1S2	0.354375	1.18238
EDIL3	0.353769	7.63693
DBI	0.353026	4.21322
ABCB9	0.352508	3.77516
PEPD	0.352069	1.48707
ACSS2	0.3516	7.42903
MISP3	0.350244	2.29835
MCAM	0.349581	7.92397
PLXDC2	0.347795	3.04174
ADAM15	0.347294	4.89662
ITGB1	0.345931	5.44907
NRXN1	0.34393	4.39371
PLXNA1	0.343582	6.25193
SLC12A4	0.34287	4.11704
MTSS1	0.340667	4.98966
BORCS6	0.3402	1.71372
TMSB15A	0.33929	1.80925
CEBPB	0.338793	3.41703
NPTXR	0.338305	4.8562
GPRC5B	0.338083	5.0776
SLC12A2	0.337438	6.88757
ARL8B	0.337191	5.82941
FABP5	0.337189	0.923682
OPTN	0.336988	5.72667
OTOF	0.336858	6.7804
LRRC8D	0.336373	4.03558
SLC8A2	0.334149	7.35883
ZDHHC13	0.333968	5.56585
SPTLC1	0.333411	4.72045
TGOLN2	0.331126	3.71569
AAGAB	0.330952	0.910267
WNT7A	0.330551	0.521437
MVB12A	0.327758	1.05573
EFCAB14	0.327204	6.2789
LRRC8B	0.326949	5.14597
AHSG	0.326828	1.2307
RAB21	0.326798	1.91056
ENTPD4	0.326453	2.058
POLD4	0.325503	4.40157
BTN2A1	0.325143	4.66343
B3GNT2	0.324523	3.33743
ATP11A	0.324435	6.53177
LAMA5	0.324321	3.03478
TRPM7	0.324128	4.84874
WBP2	0.323115	6.84463
ATOX1	0.322799	0.943997
FBXO44	0.321874	1.05282
PTPRG	0.321677	7.96506
TMEM237	0.321605	4.54911
PPFIBP2	0.32136	1.75726
REEP1	0.321281	4.82984
ARL15	0.320632	3.80698
TOM1	0.320172	5.48449
GNB2	0.320128	2.48295
PLBD2	0.320095	5.75523
GLRX2	0.320019	2.16038
VAMP7	0.319814	5.05318
SLC5A6	0.319758	4.31819
KCNB2	0.319317	3.46524
ID1	0.319158	2.80752
CTSA	0.319047	4.79301
LNX2	0.31903	2.7873
F5	0.318568	3.63034
GLG1	0.317886	4.88797
NEMP1	0.315596	1.89323
SLC35B2	0.315374	1.90692
CDC42SE2	0.315078	2.35937
ST18	0.313865	6.11106
FAM83G	0.313834	2.32924
ACBD6	0.312842	4.5972
SPRED2	0.312351	5.51483
RND3	0.311866	0.857085
HGF	0.311739	1.52632
MID1IP1	0.311045	5.16151
PTK7	0.310257	6.66349
SMPD1	0.309838	4.99636
ATP6V0A1	0.309826	7.56227
FDPS	0.309686	4.30987
ENPP4	0.309401	5.01395
CST3	0.309097	2.77225
PIP4P2	0.307631	4.04451
PLSCR5	0.307481	3.49972
PLXNA3	0.30722	6.04839
CYB561	0.307122	4.70925
GALNT14	0.306572	5.0153
TPST1	0.306517	5.28178
PTPRN2	0.304739	3.25337
NPTN	0.304662	3.79957
CPSF4	0.304358	1.06077
POLR2I	0.304333	1.39399
RAB32	0.304031	7.7038
GPT2	0.303959	2.72408
MAFG	0.303845	4.70614
ASTN2	0.303332	5.13852
FXYD3	0.303321	4.3126
ATP1A1	0.300784	8.06405
BPNT2	0.300331	5.53264
NDUFAB1	0.300299	1.13874
GPR107	0.299962	5.14853
PLEKHM1	0.299954	3.67761
B3GALT5	0.299519	3.56934
RBM38	0.299215	1.16097
TMEM94	0.298848	5.55344
TOM1L1	0.298313	4.19662
MIB1	0.298193	5.60412
USP33	0.298172	4.87659
MDGA1	0.298016	2.48825
C6orf120	0.297628	2.93947
IDH1	0.296742	6.41472
S100A10	0.29595	3.62999
LRRC8C	0.295927	7.76842
IREB2	0.295837	5.40954
LAMC2	0.295287	4.83773
FAM83F	0.294965	4.17538
RCAN3	0.292285	2.93194
CALCA	0.291826	0.154746
TEX9	0.291622	3.67748
ATP6V0D1	0.290884	4.77043
YIPF3	0.289019	6.27937
STX3	0.288282	6.07492
GM2A	0.288244	3.99882
RPL37A	0.288001	1.19142
ZFP3	0.287282	0.870911
HAPLN3	0.287192	3.71297
PPM1L	0.286704	2.28822
STOML1	0.286492	4.55743
SMYD2	0.285306	1.72504
CMIP	0.28421	4.71718
SPPL2A	0.283458	2.69498
HS1BP3	0.283177	5.21384
GALNS	0.282998	4.01679
MGST1	0.281938	2.35862
ANO6	0.281936	2.82859
STX12	0.281874	5.8896
DHRS7	0.280995	5.0978
CRIPT	0.280571	1.16347
TRARG1	0.280547	2.18166
TMEM63B	0.280371	4.94386
STX4	0.280275	4.07687
ABRACL	0.279651	2.20611
CEP131	0.27957	7.39474
RRAGC	0.278353	3.56002
RNF167	0.27816	4.25829
PPP1R14A	0.27813	0.478897
PIGH	0.277823	1.29029
SP1	0.277811	1.01664
PCM1	0.277466	5.17925
STX10	0.277076	5.56752
CD9	0.276148	3.66227
ACSL1	0.275982	7.19225
GNAI2	0.275926	6.11337
JUNB	0.275826	2.7906
CYB5B	0.275708	4.68217
RAP2A	0.275198	4.43201
PLD2	0.274791	3.93503
ELAPOR1	0.273876	4.87537
RAB9A	0.273803	4.72333
KPNA1	0.272802	1.84811
SNX15	0.271986	6.32144
FUT11	0.271478	4.65071
ARFGEF3	0.271343	7.15617
CD47	0.270771	4.99914
ENC1	0.27024	4.05895
TSPAN6	0.269962	4.23112
INS-IGF2	0.269745	1.06103
MEGF8	0.268541	5.48852
NPM2	0.268519	1.09946
SLC29A3	0.266779	2.55077
GALNT1	0.266725	4.34672
RRAS2	0.266632	2.43141
PTRH2	0.266302	1.23283
ZNF330	0.265763	1.74767
LDAF1	0.265727	4.25319
FLOT2	0.265721	5.28754
TMEM109	0.265608	4.53972
SARG	0.265465	5.04975
YIPF4	0.265375	4.17007
ACOX1	0.264796	2.4423
ASNS	0.264571	6.341
QKI	0.264138	0.930285
TAPBP	0.263665	4.38452
BCKDHB	0.263421	1.18614
TIMM17A	0.263207	2.6366
STARD3NL	0.263118	3.72878
MTRES1	0.26278	2.00484
CD276	0.262379	4.79473
ITGA2	0.262211	2.8421
SLC7A6	0.261466	4.59765
PARP4	0.260476	3.595
ARHGEF17	0.260304	3.7343
MVP	0.258905	3.99684
BSG	0.258845	4.68932
TSPAN2	0.258222	1.99646
CSGALNACT2	0.258002	2.68301
PRUNE2	0.256924	6.19733
GNPDA1	0.256863	2.28201
MOV10L1	0.256753	3.48191
CLN5	0.256161	2.82515
LZTS2	0.255951	5.03576
PCDH20	0.255769	3.04444
RAB39A	0.255625	4.03552
ZNHIT3	0.255347	1.08367
POP5	0.255342	0.829855
RAB3A	0.255316	4.99687
CIAO1	0.254767	1.11883
SVIP	0.254447	3.74596
KCNAB2	0.253551	3.27437
LLGL2	0.253466	6.96019
ZDHHC5	0.253165	4.66342
ADRA2A	0.25261	2.4638
KIAA2013	0.252236	3.15006
MBLAC2	0.251339	1.88419
TXNDC16	0.25111	4.77865
SLC17A6	0.251054	3.44814
PHYH	0.250504	1.88789
NCAM1	0.250433	3.73145
PCYT2	0.250305	4.32989
SPRY4	0.250301	4.20451
PRKAR1A	0.250158	5.3032
TWSG1	0.250048	2.23309
RAB33B	0.249976	3.11505
C4BPA	0.249089	1.43184
ILRUN	0.248945	5.02197
SLC35F6	0.248787	3.51634
TFE3	0.248747	4.6273
SLC6A17	0.248737	1.28527
TMEM87B	0.248675	2.06999
MTMR3	0.248654	3.72399
DYNLT1	0.248616	0.784337
PI4K2B	0.24857	4.94356
FRS2	0.248402	3.10692
YES1	0.248064	6.5715
VHL	0.248025	4
GNG10	0.247944	3.16421
LIPA	0.247595	1.57039
SHISA2	0.247576	2.15429
FLOT1	0.246546	5.99934
NFXL1	0.246098	1.12553
SPECC1L	0.24563	7.74934
RAB9B	0.245548	3.09856
AKAP8L	0.245499	1.67231
THEM6	0.245431	1.30825
QSOX2	0.245333	4.11928
LRRC1	0.244468	4.51345
COPRS	0.244357	2.89399
MUL1	0.243796	3.18021
CHPF	0.243418	3.57734
RAC1	0.242573	1.23667
TEX264	0.242251	4.7578
PRXL2B	0.242153	0.925404
ATP6V0A2	0.241877	3.97469
UTRN	0.241155	3.19041
UBTD2	0.240871	4.42951
ZFYVE9	0.240616	2.01591
THSD7A	0.240036	3.77444
HMGN3	0.238739	2.09097
ECEL1	0.238695	2.94818
PLXNA2	0.238583	3.18343
DAGLA	0.237693	3.66843
PRPH	0.237347	6.69987
FKBP1A	0.237312	0.93976
SIGIRR	0.237256	3.70179
LAMTOR4	0.237092	1.92228
STX1A	0.237022	5.5024
STXBP1	0.236978	5.37949
MOSPD1	0.236764	2.20176
STXBP5L	0.236465	3.98793
GNG4	0.235915	4.42348
EGFL7	0.235394	2.51731
ZFAND6	0.235112	4.58449
ACSL3	0.235013	4.66819
PPT2	0.234993	1.84553
ERH	0.234104	1.52
CRELD1	0.23399	1.72093
PTGES3	0.233975	0.842748
CASK	0.233616	2.39156
APPL2	0.233585	1.27025
SCARB2	0.233401	3.12072
SPTBN4	0.233001	4.86075
SCAMP2	0.232905	4.4273
FKBP14	0.23281	3.94124
SLC38A1	0.232564	2.3299
CNPY2	0.231962	2.52077
ACE	0.231801	3.52641
UST	0.23078	3.61477
MZT1	0.229989	0.598948
RRAGA	0.229881	3.46997
GOLM1	0.229844	3.5292
PLD1	0.229752	2.19247
CACNG4	0.229696	1.73519
REEP3	0.229656	3.67316
DNAJB9	0.229293	5.07854
FBXL20	0.227939	2.68291
RAB2B	0.227473	3.25986
HAPSTR1	0.226905	0.669284
REEP5	0.226778	2.61936
SPNS1	0.225851	2.86086
ASPHD1	0.225793	1.71818
CITED2	0.225602	0.99625
PLA2G12A	0.224734	1.30125
KIAA0319	0.224623	4.38349
NDUFB9	0.224424	2.17183
RETREG2	0.224422	5.72492
CRIP2	0.224246	0.938419
CNKSR3	0.224035	1.83695
P4HTM	0.223512	1.60527
SYP	0.223505	2.57636
H1-2	0.223144	1.96175
CHSY1	0.223065	2.22216
RABAC1	0.223062	1.3328
TMEM184A	0.223031	3.67021
ABCA5	0.222976	3.00757
KANK1	0.22293	1.8119
CNTN2	0.222572	5.09698
ST3GAL4	0.221895	2.10965
ACOT11	0.221878	1.49099
ISLR	0.221749	3.55041
MPPE1	0.221637	1.16734
KIF3C	0.220976	2.44053
PLOD1	0.220951	5.89767
LMTK2	0.22085	3.74678
YBEY	0.220771	0.623891
MFSD6	0.2207	3.89092
DLG5	0.220558	7.18928
MAP7D2	0.219932	5.45385
SIRPA	0.21881	3.85916
TMT1A	0.218247	1.3262
BBS9	0.2181	1.47895
SIDT2	0.21797	3.77214
ANKH	0.217759	3.93954
ESYT1	0.217736	5.9771
SCRIB	0.217678	1.0879
EMC6	0.217573	1.23776
KPNA4	0.216859	1.45089
VAMP8	0.216851	1.56017
SSX2IP	0.216637	5.10709
TSPAN31	0.216557	2.27137
RHOC	0.2163	1.32215
PRKG1	0.216279	2.75788
GNAS	0.216146	3.91678
POR	0.216107	6.75377
LIMD2	0.216041	1.03512
MPC2	0.215999	4.1302
RP2	0.215762	4.60972
PRKCH	0.215672	1.87426
RBBP4	0.215326	0.780136
RAB3B	0.214988	6.47872
PPP1CB	0.214797	1.25503
NCAM2	0.21449	4.56962
NOP10	0.214387	1.4809
TRIM13	0.214147	1.40492
LGALSL	0.213835	1.17707
ABCG4	0.213693	0.23226
PIBF1	0.213478	2.58406
PTP4A2	0.213155	2.82184
MAP6	0.2128	1.89256
CHPF2	0.212671	3.88553
GET3	0.212648	1.80189
ABCB6	0.212398	3.01345
PPP1R3D	0.212322	1.54754
STX7	0.212028	4.51868
ZFYVE1	0.211944	5.78818
BCAP29	0.21189	4.74815
VEZF1	0.211504	0.980562
USP32	0.211467	3.68202
RAB3D	0.211442	2.48139
RAB5A	0.211396	5.55032
CTSD	0.210661	3.4084
CHML	0.210629	3.41067
COL22A1	0.210475	4.69931
COX5A	0.210178	2.94926
ABCC10	0.209455	3.51218
METAP2	0.209439	2.27851
EXTL3	0.20876	3.04965
KCMF1	0.207429	2.37354
LACTB2	0.207399	1.88085
UQCC2	0.206436	1.10519
RUFY2	0.206161	4.31831
GAN	0.206104	2.15167
MCF2L	0.206075	3.29966
LPIN1	0.206054	3.92578
SOAT1	0.205789	2.13756
MANF	0.205787	3.76746
HBB	0.205641	0.849738
GLUL	0.204939	1.74208
RETREG3	0.204822	4.745
HSD17B12	0.204373	6.13707
FAM3A	0.204371	3.34322
ZNF184	0.204267	1.61197
BLTP1	0.202612	2.8324
REPIN1	0.20205	0.798158
KLC3	0.201837	4.70074
PPP2CB	0.200992	0.959402
YIPF1	0.200976	3.80047
KIF1B	0.200511	2.33697
SURF2	0.200367	0.564676
RDH14	0.200311	2.80072
RAB15	0.200151	3.31231
PLOD3	0.199808	5.10354
C1orf43	0.199653	2.5518
STX2	0.198987	4.94797
ZNF207	0.198907	0.884877
ALDH1L2	0.1989	4.64945
SLC2A8	0.198735	1.74521
CHKA	0.198554	2.68022
BANF1	0.198532	1.10277
DUSP3	0.197538	3.02429
CTDSP1	0.197076	3.22802
ZFAND3	0.197029	3.98594
CTHRC1	0.196853	2.71544
TBC1D25	0.196805	3.54478
CRLF1	0.196361	3.50266
E2F1	0.195667	1.99861
M6PR	0.195188	2.63544
VAT1	0.19515	4.13255
ARL5A	0.19501	1.99969
KDF1	0.194999	2.23723
SDF2L1	0.194929	1.7292
SAR1B	0.194632	2.04236
RUSC2	0.194563	3.85256
C18orf32	0.194483	3.026
FSD1L	0.194379	2.41956
VMP1	0.194291	1.76315
CD99L2	0.193985	1.45401
NUCB1	0.193825	6.73112
ATG9A	0.193697	3.80443
COMMD9	0.193464	2.16403
SLC35A1	0.193366	1.34828
TRIM26	0.19331	0.765207
CASP3	0.192978	0.77267
CA9	0.192626	2.92562
RAB4B	0.192433	4.41891
ZNF787	0.191979	1.1185
CSPP1	0.191688	2.49885
TRAF4	0.191564	1.87886
RDH11	0.191394	5.72219
TM9SF1	0.191303	3.10682
MRPS18B	0.190895	1.39781
CDC42	0.190645	2.23287
POM121C	0.190617	0.736152
ACBD5	0.190467	1.92233
ESPNL	0.188445	1.27436
TRAF5	0.188037	2.99614
ARL8A	0.187015	4.61172
ORMDL2	0.186951	1.95064
DFFA	0.186938	0.664108
NHSL2	0.186633	1.78792
GALNT3	0.186387	3.27213
GNB4	0.186291	2.18033
ASAH1	0.185917	1.87004
GSK3B	0.185763	2.95841
FAM193B	0.18571	2.88254
TMEM62	0.18552	1.40087
SWAP70	0.185443	4.2527
SCAMP3	0.185432	4.37837
TYK2	0.185037	2.21876
ATP8B1	0.184849	1.10198
CNTNAP1	0.184444	4.70506
TMF1	0.184342	5.50147
ELOVL7	0.184339	1.40863
RING1	0.184217	2.62866
CMC1	0.183986	0.655195
GLCE	0.183974	2.40159
RHOG	0.183837	2.55889
CLTA	0.183626	1.64508
ETHE1	0.183212	1.45087
PFKFB2	0.183027	4.05235
P3H1	0.182903	4.65206
GLO1	0.182856	1.89749
GRK6	0.182854	1.82488
IFRD1	0.182144	1.9712
B4GALNT1	0.18211	3.14013
ABI1	0.182028	2.14403
RUFY1	0.181899	5.97617
CHMP4C	0.18188	4.15433
SLC16A7	0.181744	2.13057
ZSWIM8	0.181453	4.67903
CCNE2	0.181391	2.78677
PRKAR1B	0.181195	2.95071
PTPN3	0.180585	2.01933
TRIM47	0.180212	2.18998
P4HA1	0.180176	4.4159
HIP1R	0.17996	3.27412
NPTX2	0.179872	5.82809
MAP3K6	0.179641	1.58697
MOSPD2	0.179366	4.72111
MANEA	0.179354	1.63548
PRDX4	0.179191	1.76935
PRXL2A	0.179064	3.71701
THBS3	0.178654	3.98954
TM9SF3	0.178562	3.48153
CD58	0.178547	2.41045
PGAP4	0.178452	1.71907
GNPTAB	0.178079	1.62671
MISP	0.17795	4.27025
KANK2	0.177892	1.72383
HID1	0.177723	2.80306
WWP1	0.177355	1.54895
HOOK2	0.177199	3.51023
TMEM181	0.177006	2.52061
HMGN4	0.176631	2.28027
RMND5A	0.17655	2.26906
ELAPOR2	0.176525	3.7894
AKAP11	0.176507	4.57363
C8orf82	0.176463	0.805609
FKBP8	0.176414	1.16816
RXYLT1	0.17637	2.76859
GDPD1	0.176194	2.32809
P4HB	0.17589	3.51958
DAZAP1	0.175349	0.739826
MED29	0.175286	0.527867
ORMDL1	0.174807	2.90115
RAB30	0.174674	1.89145
HAUS7	0.174612	1.3356
SAC3D1	0.174607	2.54239
TM9SF4	0.174366	3.2356
ATP2B2	0.173684	3.13697
GCSH	0.173514	2.48612
SNX5	0.173504	1.48539
IP6K1	0.173368	1.78653
FKBP9	0.172563	5.54325
CNN3	0.172421	3.05043
SCAMP1	0.172401	3.65028
HMOX2	0.17223	2.83509
GNB1	0.172217	3.1416
FEM1B	0.172067	2.9456
AGTRAP	0.172052	1.05315
SCRN1	0.171988	3.38549
PPP4C	0.171885	0.802953
QPRT	0.171781	3.05477
CRTAP	0.171536	3.24477
UBE2I	0.171512	1.51578
PDLIM1	0.171428	1.39353
FCHSD1	0.171356	1.48364
PATJ	0.171244	1.89462
P3H3	0.171039	2.48772
CACNA2D2	0.170893	4.28361
PAX5	0.170891	0.931435
HIC2	0.170839	3.58514
CYB5A	0.170744	2.6631
FAM162A	0.170316	3.11091
GLRX3	0.170244	2.28198
EIF1	0.170123	2.74109
HINT3	0.170095	1.43652
FAM241B	0.170028	1.09154
ANKRD54	0.169965	0.585206
CISD2	0.169931	4.11051
TSPYL4	0.16982	3.40848
LIPT1	0.169705	0.843872
MIEN1	0.169296	1.13818
MRPS18C	0.169229	0.694565
PLEKHF2	0.169198	2.2868
SLC39A10	0.168996	1.46599
GLB1	0.168956	3.36304
COX17	0.168452	1.06319
NUDT14	0.168221	2.33805
MAN2B2	0.16806	2.12801
TIMM9	0.167968	2.21988
TM7SF2	0.167866	1.48166
NDUFA5	0.16786	1.59903
MANEAL	0.167591	3.21004
POGLUT1	0.167554	3.91848
CBR3	0.166921	1.92041
ATP8A2	0.166857	2.21787
RETSAT	0.166767	4.34721
GGNBP2	0.16651	2.40311
ATG13	0.166073	2.23441
CLEC16A	0.166052	3.48043
C11orf54	0.16604	1.95933
CARHSP1	0.165752	2.1812
RFX7	0.165751	2.11141
GNG5	0.165499	2.27051
RABGAP1	0.165412	5.53364
SQOR	0.165378	1.5293
DOLPP1	0.165341	1.36163
CORO1B	0.165017	5.25914
IRS2	0.164811	2.58853
FAM177A1	0.164726	3.99535
SERGEF	0.164588	1.17078
MICALL2	0.164153	4.3979
GAMT	0.164133	0.63503
ILVBL	0.164096	2.39252
MOCS2	0.163961	1.43025
MOCS2	0.163961	1.43025
C6orf47	0.16366	1.89971
PHF1	0.163075	2.4738
VAPA	0.163045	4.09714
HS2ST1	0.162986	2.95556
SNU13	0.162976	1.28115
PKP4	0.162939	3.80895
YAF2	0.162597	2.48352
SLC9A6	0.162402	1.84578
ATL3	0.16224	3.31216
ACAD8	0.162128	0.884429
HDHD3	0.161832	2.05615
EXT2	0.161718	3.77212
PHTF2	0.161675	2.28729
ADH5	0.161571	2.22768
MLX	0.161487	1.68502
SNTA1	0.161392	1.66532
PALS1	0.161287	4.9201
SYT2	0.161113	3.11637
MTX2	0.161098	1.33107
CCDC47	0.160745	4.88478
MVB12B	0.160658	2.43413
GEMIN2	0.160447	1.23623
ERBIN	0.160146	4.21829
MCOLN1	0.160074	1.24433
U2AF1	0.159848	0.955965
ISOC2	0.159715	1.14859
GCA	0.159602	1.52869
CCDC137	0.159456	1.92573
EMC8	0.159376	1.69772
RNF114	0.159146	1.05904
OCC1	0.159143	3.93634
FHIP2A	0.159129	1.31876
CERS1	0.158563	2.18497
EFNA1	0.158404	2.04701
CHST14	0.158381	2.0746
SPOCK2	0.158318	1.112
CHCHD7	0.158234	1.48175
UQCC6	0.15817	3.16461
TARS1	0.158095	3.7085
CRELD2	0.158063	2.71574
ERP29	0.158004	3.83741
NEUROD2	0.157772	1.44358
APH1A	0.157762	1.13943
GNA12	0.157713	0.505613
PNMA1	0.157362	3.64688
TMEM134	0.157257	1.80975
GGPS1	0.157199	1.59564
P4HA2	0.157127	5.06563
TACC1	0.156927	5.34479
SPRYD7	0.156565	4.37619
KHK	0.156509	0.83079
EIF3J	0.156399	0.926513
DPM3	0.156097	1.69913
RAB5B	0.155991	1.9343
ECH1	0.155821	1.18259
GIPC1	0.155819	5.47894
BRD9	0.155709	2.4486
SMAD2	0.155699	1.16662
BUD31	0.155452	2.83949
SHB	0.155376	2.38613
HNRNPD	0.155213	1.94677
PIP5K1A	0.154679	2.21961
THY1	0.154447	1.72629
TREX1	0.154371	1.86088
STXBP3	0.15432	5.10332
NUDT16	0.154252	1.5019
ATP2B1	0.153537	3.36749
FARP2	0.153326	1.16185
NRAS	0.153322	5.97765
RNH1	0.153216	0.955933
SYNM	0.15316	6.15054
SELENOF	0.152921	2.43603
ACTR6	0.152678	3.08644
TUSC3	0.15264	0.536579
ATP2B4	0.152575	5.14334
MELTF	0.152077	3.07757
MAP3K5	0.151987	2.21204
SLC8A1	0.15174	1.16876
NIPAL2	0.151716	2.10096
PANK3	0.151698	2.11474
SNRPD3	0.15168	0.795681
ATG5	0.151586	1.86891
DGKH	0.15157	1.92553
RPS26	0.151466	0.328065
AHNAK	0.151255	5.32552
RHPN2	0.151206	2.39766
PHGDH	0.151174	4.01288
FGD4	0.15113	2.44146
TOM1L2	0.150931	2.39962
SYNGR3	0.15085	2.13067
POFUT1	0.150788	2.75105
ATP6V1G1	0.150594	0.556941
ARVCF	0.150587	2.35675
ARPC1B	0.150524	2.19034
PACSIN2	0.150461	2.39449
STUB1	0.15029	5.70131
SCGN	0.150083	2.61885
SRP19	0.15003	0.670449
CHMP6	0.149651	2.13201
SH3BP5L	0.149643	2.93533
RAB5C	0.149594	2.91016
GAREM1	0.149589	0.783008
SNX12	0.149266	3.16839
H1-3	0.148987	1.2044
LRPAP1	0.148838	3.79522
RAB35	0.148822	3.24335
TNFAIP8	0.148693	1.05657
PFKFB4	0.148683	2.00747
CLCN3	0.148649	2.22534
HCFC2	0.148064	0.91201
DNAH5	0.148051	0.574661
NAPA	0.14762	3.0776
ANKIB1	0.147608	1.89304
MED28	0.147602	1.27642
ATP6AP1	0.147251	0.723626
KIAA0319L	0.147011	3.69773
ABCC1	0.147	3.53176
MAN2A1	0.146878	2.39155
RTL8C	0.146673	3.05117
NHP2	0.146262	2.38533
PRPF19	0.146225	1.81429
NDRG1	0.146198	3.73915
FHL1	0.146134	1.09982
VTI1B	0.145918	3.58196
TSC1	0.145625	2.59108
GPR108	0.145445	1.7304
RILPL1	0.145027	2.56889
TADA1	0.144701	1.86193
LNPEP	0.144387	2.47443
LCMT1	0.144178	0.996485
BCL2L2	0.144117	0.622504
EPPK1	0.14375	4.54248
MFF	0.14347	1.74169
CHST10	0.143278	2.14669
QPCT	0.143173	1.19391
TMEM192	0.143022	2.28888
PDIA3	0.143014	3.49079
NFX1	0.142996	3.44673
LIX1L	0.142526	2.32896
MST1R	0.142302	1.13666
PCSK1N	0.142302	2.69633
ZNF740	0.14221	0.474887
NAPB	0.142205	1.95037
RAP1GAP	0.142113	2.88162
B4GALT1	0.141743	2.57464
ATP7A	0.141564	1.18286
LRRC59	0.141472	2.96154
PPT1	0.141406	3.51984
RAB4A	0.141242	2.74958
MAP1B	0.14109	4.97459
TPGS1	0.141084	3.4776
GOLM2	0.141021	3.11491
APOL2	0.14099	3.26046
DNAJC1	0.140979	3.85049
DEGS1	0.140865	1.23319
RTN4RL2	0.140788	2.14751
MEAK7	0.140641	1.36852
EIF5	0.140476	2.15465
GBA2	0.140271	1.95096
FAF2	0.140178	2.13439
SAMM50	0.14004	1.72586
UBIAD1	0.139761	1.61597
TOR1AIP2	0.139736	0.277218
SFN	0.13973	3.48305
ZBTB40	0.139578	1.31775
PREB	0.139505	3.36983
HSD17B7	0.139503	3.43185
B4GALT3	0.139091	2.74943
STIP1	0.139077	1.91991
ACP3	0.139066	1.42444
PJA2	0.138985	0.959241
NUBP1	0.138955	0.900487
CPOX	0.138869	0.869584
COMMD3	0.138861	0.668926
PWP1	0.13869	1.87641
FKBP2	0.138611	1.39909
B4GALNT3	0.138604	2.25901
CD59	0.138398	1.38518
ATG4B	0.138375	0.59721
SNX27	0.138365	3.0956
ATP11C	0.138346	2.37616
COX6C	0.138317	3.05415
ARHGAP12	0.138245	1.74908
DGKE	0.138233	2.36148
RAB14	0.138197	4.21696
COX7C	0.138196	0.670834
RIC8B	0.137989	2.8715
NDRG3	0.137961	4.42773
USP30	0.137835	0.523645
MBNL1	0.137557	0.990002
TDRKH	0.137552	4.24959
COX5B	0.137428	2.31406
TMCC3	0.137409	2.94341
CANT1	0.137202	4.36899
FHIT	0.137191	0.608584
ZC3HAV1L	0.137189	0.850821
MTHFD2	0.137166	3.85724
CRABP2	0.137024	0.797529
FBXL19	0.136799	2.44816
CCK	0.136501	0.428632
PRMT1	0.136101	1.05556
RIOK3	0.136085	2.36846
EBP	0.135625	0.987238
DCUN1D3	0.135624	0.936428
EMC9	0.135448	2.33301
PSMD9	0.135087	0.994681
ARFRP1	0.135081	3.14343
ATP6V1C1	0.134984	3.62063
KXD1	0.134876	2.86639
VTI1A	0.134655	4.34108
LAMP2	0.134242	1.5444
GOLGB1	0.134232	6.95304
TIMP2	0.13423	2.59154
LMAN2	0.134202	2.08052
S100A16	0.133826	1.46429
RAB8B	0.133781	2.85356
PIH1D1	0.13361	0.734271
GNA13	0.133485	3.75073
DYNLL2	0.133169	1.08145
GNE	0.132976	3.02194
RUFY3	0.132953	2.89071
SNX19	0.132848	1.38095
COMMD8	0.132596	0.991225
DENND11	0.132588	1.207
CLCN7	0.132578	1.07891
MPLKIP	0.132508	0.970142
TNKS1BP1	0.132498	4.58123
SNAP91	0.132427	3.23994
MIER3	0.132407	1.27558
RBM17	0.132187	1.41352
ENOPH1	0.13207	0.947605
ULK1	0.13205	1.03629
USP20	0.131569	2.60939
COLGALT2	0.131304	1.52479
FBLN1	0.131269	0.983285
ATP6V0C	0.131063	1.1521
C6orf89	0.13062	2.69064
FAM76A	0.130425	1.19524
KGD4	0.130254	3.20993
AKT2	0.130246	3.2706
DYSF	0.13023	1.94357
TMPRSS13	0.130145	1.59439
SMPDL3B	0.13009	3.73977
NDRG2	0.129922	4.13934
ZNF121	0.12976	0.412816
MMGT1	0.129701	1.67053
CAAP1	0.129663	0.944112
RABL3	0.129494	1.98181
MIX23	0.12928	1.27596
FCF1	0.129129	0.390461
NUMBL	0.129122	1.9977
PDXK	0.129067	2.39088
STK24	0.128961	1.42321
CEP63	0.128921	1.05955
SLC25A36	0.12891	0.669312
LIN7C	0.128893	1.94495
GGT7	0.128849	1.11721
ZNHIT1	0.128759	1.50491
MPP7	0.128356	0.652276
ATP6V1B2	0.128282	3.23946
YY1	0.128255	1.10826
DNAL4	0.128108	0.956769
TMEM175	0.128058	1.0493
ARSK	0.128047	1.90368
FAM117B	0.127986	2.86355
TXNDC5	0.127896	2.29978
PUDP	0.127884	0.725249
SAMD1	0.127881	2.6461
TSC22D4	0.127652	2.97706
CINP	0.12765	0.545505
DTX3	0.127645	1.14711
FYCO1	0.127601	3.82427
LIMS1	0.127518	0.58542
SNX10	0.127403	2.7213
GPATCH2	0.127134	2.78685
UBE2J2	0.12687	1.95087
TSFM	0.126634	1.45919
RC3H1	0.126359	2.22412
WDR81	0.126172	1.381
FAHD2A	0.126169	0.72229
TFB1M	0.126003	0.810875
HPS1	0.125955	1.42476
ALS2	0.125912	1.97128
CCDC115	0.125856	0.963355
SH3GLB2	0.125831	1.28814
GDAP2	0.125753	2.38373
UBE2D2	0.125403	1.16562
RFXAP	0.125318	2.40931
KPNA3	0.125079	1.83324
LIMCH1	0.125029	1.56885
EEF1D	0.124987	1.78734
RNF14	0.124916	2.25254
PVR	0.124882	2.01801
UBL4A	0.124851	0.791184
RNASEH1	0.124756	0.96797
FUS	0.124714	1.71907
MACF1	0.124568	0.811341
BCAP31	0.124412	1.51557
CAT	0.124325	3.39419
SF3B5	0.124325	1.21104
CDH2	0.124324	4.13737
MTCL1	0.124239	1.81346
HMGB3	0.124214	1.29493
CNP	0.124125	3.37991
CTNNAL1	0.124037	0.973876
SNRPC	0.123893	1.75251
SLC25A1	0.123872	1.28729
CHMP5	0.123727	1.97373
NELL1	0.123709	2.18629
PEF1	0.123545	2.08915
HEXB	0.123429	2.45986
PEX5L	0.123399	1.37832
CIAO2A	0.123361	2.24805
COL21A1	0.123224	2.76502
GLB1L2	0.123132	2.49368
SNRNP48	0.123079	1.17587
ALPL	0.122943	0.981791
CORO1C	0.122927	3.64685
RCN2	0.122844	4.02851
CDH4	0.122468	1.06744
CCDC134	0.122451	4.19675
PHF13	0.122433	1.07951
ERO1B	0.122422	2.02086
ALDH2	0.122271	3.03764
TOR1B	0.122234	2.90846
ENDOD1	0.122013	2.55201
HRAS	0.121515	2.92
REPS1	0.121444	0.992718
DHDDS	0.121413	0.636693
CCDC9	0.121306	2.73983
LRRC4B	0.121259	2.22383
SCAMP5	0.121216	2.92241
MRPL49	0.121092	3.00561
HADH	0.120929	2.68775
GLS	0.120901	3.37935
H1-10	0.120792	1.42164
NENF	0.120419	4.21849
FNBP1L	0.120329	1.57942
SLC12A9	0.120303	1.84746
CISD1	0.120262	0.792666
MYT1	0.12024	0.658807
FOXD2	0.120207	0.818567
ARSA	0.120203	2.07123
WASHC2A	0.120141	3.92394
NDUFB7	0.120061	1.39147
ERO1A	0.120059	2.59312
JUP	0.120039	3.56122
NCEH1	0.119948	1.90424
NES	0.119877	4.72969
GOLIM4	0.119671	3.97438
COL14A1	0.119661	2.28405
GLDC	0.119653	2.2283
SH3PXD2A	0.119551	2.8027
LCP1	0.119545	0.847648
LAMB2	0.119486	2.01326
CASP2	0.119317	2.55352
OSTC	0.119267	0.896293
FKRP	0.119117	1.35635
SLC16A1	0.118579	1.02261
DSTN	0.118484	2.9195
PPP2CA	0.118447	0.934519
PLXNB1	0.118368	0.618855
MGAT2	0.118088	1.6358
UAP1	0.117909	1.93003
TMEM222	0.117878	0.726379
PAICS	0.117876	0.809393
FAM89A	0.117773	1.84878
NRDC	0.117762	3.75835
RPL32	0.117423	1.53216
CALR	0.117371	4.5199
ZC3HC1	0.116809	1.14553
RAP1A	0.116804	1.78195
PABIR1	0.116724	2.51138
MAK16	0.116712	0.576062
PLXND1	0.116696	1.42717
CYTH1	0.116616	2.97126
CTCF	0.116557	2.41336
EXTL2	0.11648	2.19215
ZNF22	0.116326	1.45584
ITCH	0.116273	2.99421
MACO1	0.116232	3.06733
COBLL1	0.116096	2.08265
NARF	0.116065	0.608186
CHM	0.115938	1.46288
DYNC1I1	0.1158	3.49351
C2CD2L	0.115468	1.41606
EMC7	0.115448	2.17143
ELOVL5	0.115394	0.602939
TBCC	0.115324	0.569727
DPYSL2	0.11518	4.77519
GHDC	0.115016	1.97773
RPS12	0.115014	0.764825
POGLUT2	0.114961	1.23285
GMPR2	0.114672	0.455269
ATP11B	0.114569	1.30871
PTPRZ1	0.114267	1.60338
KBTBD8	0.114182	1.16932
SGTB	0.114149	2.27207
ADAM17	0.114064	1.58632
INPP5K	0.114004	2.15965
PPL	0.113979	2.92745
RAB27A	0.113965	1.73237
SLC35A2	0.113943	1.53447
SCP2	0.113853	4.57344
WBP4	0.113793	1.01342
NDUFV2	0.113694	1.78518
AIF1L	0.113498	1.51747
CNOT4	0.113481	0.988669
TOR3A	0.113459	1.66526
GOLPH3	0.113368	2.95994
ZBTB21	0.113133	0.980061
VPS41	0.113069	2.64551
CPNE3	0.112699	0.810305
ACAP2	0.112657	1.5145
RGS19	0.112548	0.796523
GBA1	0.112462	3.78466
STX16	0.112436	1.88304
TP73	0.112387	2.54245
ICMT	0.112321	1.78891
GNB5	0.112309	1.4812
H3-3A; H3-3B	0.111892	0.4638
APMAP	0.111696	2.43403
BORCS7	0.111689	0.619699
SLC9A8	0.111622	1.09636
TFDP1	0.111481	0.747497
TMED3	0.111437	2.01238
CBLB	0.111337	1.52335
SCAMP4	0.111245	1.42352
RAB19	0.110618	1.05019
RPL11	0.110596	0.550097
ATAD3B	0.110587	1.09992
ERN1	0.110575	1.09498
LYSMD1	0.110492	1.92097
TBC1D7	0.110478	2.27761
CDK4	0.110406	1.36078
SMIM26	0.110199	1.06496
ALDH3A2	0.110188	2.38617
TMEM131	0.110167	1.32294
RAB2A	0.110153	2.79641
PNP	0.110019	2.65612
AKAP12	0.10991	2.7765
BRAP	0.109787	1.50887
FAM136A	0.109776	1.07864
STK25	0.109705	0.563191
PALM	0.10956	2.44091
RTN4	0.10955	4.18585
HSPA5	0.109487	2.14921
SNRPB	0.10945	1.30862
DIPK1A	0.10932	1.95123
ARV1	0.108896	1.01877
ZDHHC17	0.108858	1.22352
FAM8A1	0.108815	1.48837
RLIM	0.108762	1.17504
PRDM15	0.108532	0.634095
SNAP23	0.108294	2.63065
EFR3B	0.108176	2.51294
PPP2R2D	0.108161	1.73938
ESS2	0.108003	2.37796
PRAF2	0.107956	1.27768
GPX1	0.107903	0.551385
DNAJC3	0.107622	2.30372
LRCH1	0.107398	0.789122
KDSR	0.107287	1.29469
PASK	0.107261	1.87409
MFN1	0.107181	3.05371
TIMM8A	0.107107	0.612137
IFT22	0.107107	0.503978
TRMU	0.107104	2.30703
GALNT12	0.10709	2.31301
HSPA2	0.107046	3.30244
NHERF1	0.106964	3.23255
WDSUB1	0.106835	0.756307
PTGFRN	0.106733	2.43653
LAMB1	0.106665	2.98469
PPM1A	0.106604	0.801521
NAP1L5	0.106357	2.21165
FERMT2	0.106173	2.41503
PLSCR3	0.105898	0.741403
MAP1A	0.105891	3.77474
RRP36	0.105489	2.17623
NOMO3	0.105419	2.72309
GRPEL2	0.105404	2.43942
TOR1AIP1	0.105386	3.1337
CUX1	0.105371	1.79407
CUX1	0.105371	1.79407
ADPGK	0.105209	1.17687
BNIP1	0.105007	3.66802
AFF4	0.104988	3.24222
MTCL3	0.104939	4.07231
DLAT	0.104936	2.13178
LAMC1	0.104823	3.26488
PRKCI	0.104781	0.752852
ATL1	0.104759	2.01362
TMX1	0.104718	2.87315
SMPD3	0.104389	1.19955
KCTD10	0.104156	1.58665
MTFR1L	0.103855	1.00753
DLST	0.103677	1.43074
PGRMC2	0.103649	1.30429
CEBPG	0.103529	0.596747
OBSL1	0.10347	1.0364
FNBP1	0.103427	1.93649
NAGLU	0.103407	1.91352
CPM	0.103236	1.18593
ANKRD12	0.103068	2.54121
KDM2B	0.103011	0.952221
DBT	0.102993	2.22428
ECI2	0.102961	1.28698
HDHD2	0.102806	1.13523
DR1	0.102805	0.59742
COMTD1	0.10276	0.807485
KLF3	0.102749	1.23857
PHF5A	0.102658	1.11042
SLC27A2	0.102627	2.23218
YARS1	0.10244	3.49118
TPI1	0.102153	0.97166
PLEKHG4B	0.102128	1.21483
SOD1	0.102063	1.14732
ASS1	0.102039	1.14169
NIT2	0.101967	1.0437
ASPH	0.101967	3.4784
LRRC49	0.101956	0.828578
ZW10	0.101912	1.99085
IDS	0.101792	0.926498
CHMP3	0.101787	1.31013
PRDX5	0.101737	1.01508
LYRM7	0.101447	1.1377
INF2	0.101364	4.23792
GNAO1	0.101315	2.62337
DVL2	0.101245	2.00924
HES6	0.101147	1.01555
PCYOX1	0.101036	1.57859
PTDSS2	0.100958	0.844913
UNG	0.100942	4.00413
CXXC1	0.10092	0.914024
AKAP8	0.100789	1.48192
PPM1E	0.100481	1.34837
C1QBP	0.100408	1.331
ASCC2	0.099977	0.573603
ZNF503	0.099943	1.41827
RAB12	0.099936	1.15365
CLCC1	0.099897	2.16819
DYNLT3	0.099645	0.501083
DERL2	0.099567	0.9456
ATOH1	0.099506	1.2289
PYCR1	0.099372	2.71987
RAB6A	0.098941	0.956621
PDXDC1	0.098848	2.19769
WARS1	0.098772	1.55916
HACL1	0.098733	2.60901
DHTKD1	0.09861	0.786628
TBC1D13	0.098549	1.15469
PLEKHM2	0.098344	1.06177
AHNAK2	0.098339	2.21291
SH3BGRL2	0.098304	0.609829
SIRT2	0.097965	1.18399
NUTF2	0.097939	1.85043
TTC9	0.097835	1.17874
COX20	0.097776	1.51084
COLGALT1	0.097733	2.08297
TPM4	0.09765	1.36555
ANKHD1	0.097535	3.08115
ZNF845	0.097522	0.757745
RPA1	0.097516	1.64547
ZNF624	0.09746	0.846304
INTS13	0.097366	0.874987
NAB2	0.097249	0.939837
FLYWCH1	0.097217	1.04673
HINT2	0.09701	1.51748
CPLX1	0.096925	1.21569
AARS1	0.09677	3.01179
UBE2D4	0.096685	0.872511
GGA3	0.09654	1.33673
SGTA	0.096509	1.85847
NUP43	0.096426	1.07085
SLMAP	0.096055	2.04252
ZC3H13	0.096044	2.67818
MED26	0.096018	1.6242
TMEM167B	0.09598	0.400179
VCP	0.095904	3.14649
STX5	0.0959	2.6908
SFMBT1	0.09582	2.54282
SPECC1	0.095783	2.69128
NAGA	0.095621	1.67371
ARF5	0.095599	1.9733
EMC10	0.095414	1.17203
MGAT5	0.095411	1.09618
BCAT2	0.09539	1.91035
RAB8A	0.095365	1.81823
CENPV	0.095268	1.68651
ACAA2	0.095217	1.74624
NHERF2	0.095127	2.77061
PPIC	0.095084	2.1012
RPS14	0.095079	1.00385
FAM185A	0.095043	0.955097
TAF5L	0.095037	1.4225
MED1	0.095019	1.41664
SNX6	0.094977	1.8052
ATP6V1E1	0.094802	2.11749
PI4KB	0.094766	1.67173
BRI3BP	0.094758	0.341313
OCIAD2	0.094753	3.40909
LAMTOR3	0.094675	1.29115
LMBRD2	0.094521	2.82096
RLIG1	0.094483	0.885631
NME4	0.09443	0.964692
DNLZ	0.094286	0.554742
CANX	0.094237	1.00135
TRAF2	0.09423	0.612212
LRCH3	0.094139	1.78879
TATDN3	0.094026	1.1444
ELOB	0.094025	1.39101
NDEL1	0.093836	1.65954
KLHL7	0.093682	0.430802
SGCB	0.093633	0.957414
REEP2	0.093563	1.48372
DYNLL1	0.093251	1.44504
PCTP	0.093204	1.77352
RAB6B	0.092978	1.92655
MAPRE1	0.092969	2.21772
PPP1R18	0.092937	2.27449
EXOG	0.092901	1.17279
CTSC	0.09286	0.376405
ATP5F1EP2	0.092826	0.701676
ALG5	0.092811	1.50961
LNPK	0.092703	2.41131
CRTC1	0.092692	1.4065
OS9	0.092691	1.89809
MLF2	0.092633	2.02898
EHD4	0.092596	2.46542
MRPL41	0.092552	1.20422
PML	0.092475	1.86987
ACACA	0.092424	2.31613
UBE2H	0.092421	2.28216
VPS35	0.092398	2.45313
PXK	0.092366	1.89278
NCALD	0.092319	0.845697
ATL2	0.092208	3.59393
DNAJC14	0.092147	0.430132
MBTPS1	0.092144	0.856477
AATF	0.092113	2.04113
EIF1AX	0.092075	0.916825
ASCL2	0.092044	0.522306
SGPP1	0.091977	0.577335
NDRG4	0.091968	1.09573
PLIN3	0.091926	1.40449
IDH3G	0.091784	0.98009
PELP1	0.091631	1.17304
PTPN1	0.091544	1.93867
RALA	0.091409	0.967142
BLZF1	0.091377	1.35703
ZNF773	0.09136	1.16377
TBC1D20	0.091324	1.36972
RBM4B	0.091296	2.24106
MIB2	0.091112	1.78616
BSDC1	0.091069	1.48622
CKMT1A; CKMT1B	0.091042	1.07499
LIMA1	0.090919	3.66345
BTBD17	0.090841	2.39556
DDHD2	0.090733	1.64946
LEMD2	0.09067	3.64241
RAP1GAP2	0.090616	3.03651
TUBB3	0.090605	3.10602
ZC3H14	0.090519	2.12016
CYRIB	0.090507	1.24775
CYB5R3	0.090286	1.39636
COA7	0.090211	1.41864
PDP1	0.089973	1.09185
WIPI2	0.08996	1.23323
PGRMC1	0.089927	1.32732
TMX4	0.089881	1.80591
DNAJB14	0.089861	0.960132
EFHD2	0.089842	1.71077
PLEKHG3	0.089813	1.05283
DIPK2A	0.089674	0.919667
TRIM59	0.089345	0.510929
UCHL3	0.089318	1.28627
MED7	0.08928	0.405723
TOX4	0.08927	1.98296
RNF41	0.089261	0.573054
CHCHD5	0.089193	0.276387
SLAIN2	0.089183	1.47135
THEMIS2	0.089181	0.816215
UNC119B	0.089137	2.28396
TSTD1	0.089095	0.791634
CARS1	0.088963	3.49052
ING1	0.088932	0.720593
NDUFS8	0.088837	1.45453
LCOR	0.088779	1.04474
CWC15	0.08849	1.38282
TIMM22	0.088436	1.35377
ANKRD13A	0.08843	1.49323
FIP1L1	0.08843	2.41237
TMEM263	0.0884	0.307386
ADK	0.088211	2.61739
TMED10	0.088151	1.05736
TRIM25	0.088121	2.07686
SUCO	0.088104	2.39162
CLU	0.088093	0.338047
ETV3	0.088033	1.27296
SPATS2	0.087829	0.772721
DTYMK	0.087784	0.511018
RASSF7	0.08776	1.14219
HNRNPA1	0.087732	1.11235
VPS26C	0.087695	1.13688
GNPDA2	0.087689	1.41631
SNX33	0.087684	1.3139
SPAG9	0.087526	4.13524
ZNRF2	0.087524	1.68215
IMPA2	0.087466	0.630281
MRRF	0.08742	1.61058
PSMB6	0.087293	0.455252
WDR41	0.087205	2.82722
ZNF627	0.087025	0.384853
MTHFSD	0.086916	0.703952
UBE2A	0.086796	0.825067
LONRF2	0.086606	1.75751
TECPR1	0.086521	1.90471
DNAJC10	0.086386	1.88815
OAT	0.086199	2.16525
BAP18	0.086104	2.29202
PHF14	0.086085	1.27247
BRD3	0.085936	1.17398
OSBPL8	0.085844	2.66916
MAP3K2	0.085815	1.59855
COX6B1	0.085762	0.651503
MSI2	0.085724	0.575278
PKN1	0.085721	2.65371
ACOX3	0.085668	0.439303
UQCRH	0.085609	1.23422
PCSK2	0.085602	1.767
MYO18B	0.085556	0.591194
LYRM4	0.085477	1.32928
LSAMP	0.085413	0.920128
KIF13B	0.085319	3.14272
MTARC1	0.085263	1.03832
PITRM1	0.085242	1.64566
BAIAP2	0.085177	1.9149
CYP2S1	0.085108	0.420935
DARS2	0.085004	0.95263
TTPAL	0.08495	0.758033
CLIC4	0.084921	2.946
PALM2AKAP2	0.08476	1.40412
ECHS1	0.084743	1.64706
RBM22	0.084634	1.33595
PCP4	0.084437	2.18249
ARFIP1	0.084298	2.29336
PCNX3	0.084176	1.37123
VIM	0.084113	1.86959
KYAT1	0.08408	0.692641
PSPH	0.083936	1.19041
RCN1	0.083876	3.67911
HCCS	0.083804	1.55958
SLC33A1	0.083778	0.69638
TTC13	0.083739	1.35445
PRCP	0.0835	1.47213
MTHFD1L	0.083499	1.58584
FAM221A	0.08348	0.839865
DBN1	0.083412	2.0014
CBS	0.083383	1.31393
IKBIP	0.083381	2.54383
OSTF1	0.083259	0.708223
C2orf69	0.083191	0.779016
C1orf50	0.083185	0.434042
MAPT	0.083179	2.78999
BRINP1	0.083007	0.738888
MED21	0.082985	0.667833
C1orf198	0.08297	2.46764
PRKACA	0.082762	2.70499
ACTB	0.08273	1.52441
BDP1	0.082699	1.31459
LDB1	0.082599	0.610931
ANXA6	0.082381	1.5426
CRABP1	0.082352	1.01476
ZNF800	0.082165	1.21215
ATP5PO	0.082003	2.71035
CYC1	0.081996	0.670622
NSMCE2	0.081976	1.64331
PDIA6	0.081861	0.98866
NPTX1	0.08186	1.62535
CTIF	0.081788	1.05641
RAB6D	0.081785	0.614279
TMX2	0.081737	3.50835
YWHAQ	0.081418	0.828375
USP14	0.08141	1.70028
ARID4A	0.081396	1.06094
GATD3B	0.081358	1.22977
CPSF6	0.081277	1.18729
HSPA8	0.081236	2.03812
MDH2	0.081117	1.41018
VPS37B	0.081089	1.5277
BRD2	0.081033	2.48866
IMPA1	0.080834	2.66995
RBM25	0.080786	1.85778
IPO5	0.080719	1.54441
DENR	0.080678	0.795972
MBD4	0.080655	0.74103
TFAP4	0.080638	1.33909
POGLUT3	0.080636	3.08047
PAIP2B	0.080636	0.461269
LYAR	0.080596	0.929054
SLC25A40	0.080589	1.50505
RAB3GAP1	0.08057	2.67782
CFAP45	0.080553	0.166001
RPA3	0.080468	0.849722
DNAJC16	0.080405	2.00188
TTC7A	0.080403	0.387149
ERMP1	0.080402	1.66683
JMY	0.080393	1.27577
GFM2	0.080353	1.50062
NHSL3	0.080194	1.74116
STAM2	0.080121	2.40923
ASXL2	0.079922	1.41559
STK10	0.079914	1.05079
WDR1	0.079851	1.59451
PSMA1	0.079841	0.796264
ACTL6B	0.079698	0.386143
CSTF2T	0.079688	0.579034
TMPO	0.079619	1.37487
TMPO	0.079619	1.37487
PTBP3	0.079542	0.892143
HINT1	0.079481	0.957238
HSPA1B	0.079457	1.64018
PIK3C2A	0.079419	1.55084
ARL6IP5	0.079346	1.36604
EXOC5	0.079125	1.24192
CFL2	0.079075	1.42249
GOLGA5	0.07906	2.15751
SVBP	0.078898	0.402247
MRM3	0.078863	0.724441
RNF168	0.078736	0.858628
SELENOT	0.078665	1.35882
HTRA1	0.078551	1.64751
DCTN3	0.078482	2.36705
SPICE1	0.078362	1.05747
CKB	0.078254	2.56667
BROX	0.07825	1.99235
MRS2	0.078236	1.14559
PCK2	0.078099	3.32026
NUFIP2	0.077896	2.53543
COX4I1	0.077887	1.74949
CMPK2	0.077774	0.644261
HNRNPF	0.07772	1.16213
BAK1	0.077614	1.01537
PAWR	0.077603	1.71484
RALB	0.077529	1.08518
HNRNPH1	0.077511	1.85939
TMEM43	0.077511	1.91248
NAP1L4	0.077434	1.11331
COPS4	0.077272	1.31616
PSMA6	0.077099	0.381404
HYCC1	0.077045	1.5614
MYL6	0.077033	1.29354
EBAG9	0.076991	0.443906
ALDOC	0.076915	3.05052
PEX3	0.076891	1.6911
PPAT	0.076556	0.510403
KHDC4	0.076519	1.27574
AGPS	0.076515	2.20002
ACTN1	0.076454	2.13454
UGGT1	0.076303	2.98418
SCAP	0.076248	1.74858
ARNT	0.076173	0.601528
RPL39	0.076128	0.67099
RBBP9	0.076119	0.42478
DDX39A	0.075906	2.45661
LIN7A	0.07589	1.57875
UBE4A	0.075856	0.624685
PAFAH1B2	0.075686	0.773382
SEC62	0.075674	0.381879
SP4	0.075629	1.3931
FUCA2	0.075468	2.05085
KIAA1671	0.075385	1.86766
RALY	0.07533	1.6582
ANXA2	0.075313	1.79525
YWHAZ	0.075246	1.15317
TMED9	0.075191	1.7062
CFAP418	0.075161	0.961334
TP53I11	0.075104	1.46708
GLTP	0.075093	0.793742
DCTN4	0.075039	1.6106
GATC	0.074842	1.83034
G6PD	0.074795	1.48635
COBL	0.074754	1.15595
THAP12	0.074662	0.815179
USP25	0.074575	0.90652
UBE4B	0.074526	1.54453
ATP6V1F	0.074509	2.06028
PDCD7	0.074493	0.75848
GRPEL1	0.074458	1.76087
AXIN1	0.074453	0.676454
LLGL1	0.07433	1.51525
ZNF84	0.073971	0.922797
MAN2B1	0.073926	1.40345
FOXRED2	0.073922	0.819095
ZNF146	0.073907	0.510098
WTAP	0.073864	1.90714
PDZRN3	0.073717	1.24402
PDLIM7	0.073623	1.87931
MCEE	0.073592	0.817819
EEA1	0.073518	2.16681
NDUFA8	0.073483	0.646775
ANKRD52	0.07348	0.734033
DRGX	0.073471	0.73098
TMEM168	0.073463	0.748205
TTLL7	0.073402	0.90494
[truncated: 5,969 more rows]
