# Supplementary material for: A Stress-Adaptive Lipid Kinase Axis Defines Metabolic Vulnerabilities in Neuroendocrine Prostate Cancer
Source: bioRxiv. 2026 Jun 18:2026.06.15.732391. Preprint. [Version 1] doi: 10.64898/2026.06.15.732391 (PMC13411104; doi:10.64898/2026.06.15.732391)
Supplement: Supplement 12 — Table S11. Quantified proteins identified by lyso-IP based proteomics following PIK5-33d treatment in LTL331R-CL cells compared to DMSO. Related to Figure 5, Figure S11, and the STAR Methods. [file media-12.xlsx]

## Sheet: S11
Supplementary Table 11. Quantified proteins identified by lyso-IP based proteomics following PIK5-33d treatment in LTL331R-CL cells compared to DMSO. Related to Figure 5, Figure S11, and the STAR Methods.
Gene symbol	Log2FC	-Log10(p-value)
LAPTM4B	4.02071	8.12601
LDLR	3.77058	9.04328
APOB	3.58868	8.9863
NCOA4	3.3432	8.01904
SMIM22	3.33594	6.84451
LAPTM4A	3.22607	7.06516
APLP1	3.05392	8.61155
MAP1LC3B2	3.0494	6.27315
SPINT2	3.02735	8.57787
APP	2.9992	7.97816
GINM1	2.97823	6.87033
TMEM59	2.97239	7.86468
ITM2C	2.96647	7.89437
NSG2	2.92111	7.35464
NSG1	2.91343	5.7622
NRSN1	2.90142	5.77767
APLP2	2.87529	8.26382
ITM2B	2.85203	7.47626
B4GALT5	2.84709	6.49003
DNER	2.82642	6.74846
NRSN2	2.82576	7.45974
GABARAPL2	2.81277	7.74816
NBR1	2.81259	7.65681
FAIM2	2.70054	7.53415
NDFIP2	2.67529	6.74489
RNF182	2.67331	6.06214
TAX1BP1	2.6453	8.21603
PCSK9	2.62817	7.79308
LRRN3	2.60622	5.48339
SPG21	2.59547	6.72865
SEZ6L	2.59295	7.41464
CD83	2.54665	6.305
TMEM127	2.5192	6.65362
CALCOCO2	2.49484	8.50878
GFY	2.48819	6.67205
LRP12	2.48772	6.5959
TNRC6A	2.4719	6.89727
SYT11	2.45745	7.29979
GJC1	2.41014	6.05324
LRP10	2.4039	6.16232
ISLR2	2.372	7.20347
TMEM185B	2.36899	7.38017
TMEM179	2.36826	5.98469
PBXIP1	2.34886	7.61647
SERINC1	2.33432	6.1953
COL25A1	2.32656	7.19159
PCDHGA1	2.32089	5.45224
SYT13	2.30168	7.17803
MMP16	2.30005	5.42617
MFAP3	2.29891	5.81956
TPRG1L	2.29635	5.72796
CRIM1	2.28999	6.78878
PLEKHB2	2.27592	6.34723
MTMR4	2.26826	6.59092
MICA	2.24246	4.63304
TMEM59L	2.23373	5.66609
SLC38A2	2.2315	6.32665
HEPACAM2	2.22575	6.08137
TMEM184B	2.20327	4.84127
CD79B	2.20309	5.66182
BMERB1	2.2015	5.57339
TNFRSF12A	2.19679	4.76448
DLL3	2.17903	6.60189
PLA2G3	2.1766	6.29738
SLC7A14	2.16273	6.22492
ST8SIA2	2.15398	6.51545
SQSTM1	2.14826	7.77031
GRN	2.14775	7.24522
LRTM2	2.14398	6.41346
SLC2A6	2.13354	4.8579
SCN3B	2.13237	6.55372
BNIP3	2.13024	5.31645
DGCR2	2.12898	5.54894
LRRN1	2.12747	5.54629
RNF130	2.12145	5.83296
SLC26A11	2.11422	5.63844
PCDHB13	2.09076	5.93648
SEMA5A	2.08043	6.84066
MFSD2A	2.07364	5.17885
SERINC3	2.05001	5.82932
SEZ6	2.03779	6.88964
MARCHF11	2.03671	5.10368
TMEM54	2.03184	5.0943
PRSS8	2.03101	6.25125
HBEGF	2.02675	5.67359
IFNGR2	2.0209	5.16656
CCPG1	2.02065	6.4954
HS3ST5	2.01984	5.82472
PCDHA12	2.01473	4.48016
TMEM248	1.99691	6.54602
PCDHA11	1.98997	5.86409
KCNA2	1.98435	5.9664
TMEM63C	1.98429	4.75966
PCDHB14	1.98004	6.25404
SEZ6L2	1.97607	6.13634
ADAM19	1.96855	5.26991
PCDHB5	1.96543	6.32588
SGCE	1.95344	6.26843
RBP4	1.94575	5.33326
PCDHB16	1.93869	6.18059
PCDH8	1.92335	5.46881
BMPR1A	1.91659	4.97182
TF	1.89578	7.03974
PCDHGB5	1.89399	5.12317
SYT5	1.89178	6.47891
SDC4	1.88809	5.04983
RNF19A	1.87977	4.9816
TMEM123	1.87215	4.77864
SLC20A1	1.86919	5.02283
LFNG	1.86882	4.31841
FZD6	1.8684	6.44845
IFNGR1	1.86506	5.86915
PI4K2A	1.85945	5.45291
SCD	1.84523	9.0594
ZNRF3	1.84364	4.69816
GPC3	1.84161	6.09857
NDFIP1	1.84079	5.62911
IL6ST	1.83204	5.83793
SLC35D3	1.83058	3.3201
NPDC1	1.82787	5.52014
SORL1	1.827	5.67648
FDFT1	1.82499	9.6869
PCDHA5	1.82294	5.52692
ABHD17B	1.82292	5.19071
PCDHB2	1.82052	6.20303
SLC35G2	1.8198	5.9587
XPR1	1.804	4.61166
SECTM1	1.8036	5.12546
SYT4	1.80336	6.03034
RUBCN	1.79951	5.83586
VAMP7	1.79601	5.30211
SLC4A2	1.78685	5.95896
TYRO3	1.78369	4.96006
PCDHA2	1.7809	5.93761
GABARAP	1.77631	6.11235
TMEFF1	1.77559	4.91184
ECE1	1.76496	5.89331
ARRDC3	1.75849	5.14706
HAS3	1.75831	4.2058
RNF149	1.75508	5.45138
RELN	1.75088	7.43989
SLC6A17	1.74879	4.56835
CYB561	1.73208	4.37205
HS6ST2	1.73187	4.87928
WWP2	1.73185	3.7645
PCDHGB1	1.73058	5.80398
MANSC1	1.72894	5.6104
TMEM184A	1.72635	4.36359
DAGLB	1.72401	4.53002
BMPR2	1.72079	5.45981
TMEM200C	1.71667	4.92995
LRP8	1.70178	5.49898
SLC29A1	1.69803	4.85652
ANTXR2	1.69692	5.58541
MAP1LC3A	1.67449	6.94979
MREG	1.66888	4.37864
SUSD6	1.668	4.74017
ABCA2	1.66322	5.82002
ADGRG1	1.65065	5.12411
VAMP4	1.64627	4.36079
PCDHB11	1.63851	5.10216
ATP6V0D1	1.63756	5.82166
RAB7A	1.62575	4.71715
ATP6V0A1	1.6254	5.32545
STMN3	1.62098	5.75223
IL10RB	1.61513	5.56341
LHFPL5	1.6117	5.29414
HLA-E	1.59692	6.02125
NETO2	1.59337	5.07116
DDR2	1.59204	5.82212
CYP51A1	1.58172	9.13086
NRP1	1.58109	5.08925
NKD2	1.58031	4.74777
PI4K2B	1.57929	5.05993
TMEM50A	1.57753	4.54495
TNFRSF21	1.57499	4.68
LITAF	1.57288	3.96109
RETREG1	1.56692	6.33106
PRSS23	1.56564	5.31018
UGCG	1.56249	6.15112
PMAIP1	1.55933	5.36333
LHFPL3	1.55495	3.90468
KCNK1	1.55448	3.07456
ZDHHC20	1.55313	4.39638
RHOB	1.55023	4.9913
WFS1	1.54861	6.04856
C1QL4	1.54834	4.62568
PTPRD	1.54715	5.69232
BACE1	1.54542	5.16422
DLL1	1.5437	5.30328
LRP5	1.54275	5.11412
ADAM12	1.5424	4.06402
AGTRAP	1.54167	4.51157
IGF2R	1.53608	5.41354
CALCOCO1	1.53171	6.67343
SLC19A1	1.53166	5.36904
FCGRT	1.52699	5.19955
TMEM9	1.52482	5.22508
ADGRF5	1.52403	4.67984
USP31	1.51409	3.52096
CD320	1.51368	5.83089
STX12	1.50849	5.14729
LAMTOR1	1.50787	4.22988
NEU1	1.49816	5.24904
SNX17	1.49729	5.27463
CERK	1.4957	4.33482
PCDHB10	1.49509	5.13177
SEMA3E	1.48237	5.62119
ANTXR1	1.47865	5.09189
LRRC26	1.47813	4.53947
RNF11	1.47391	5.33749
SLC17A6	1.47017	5.26007
ATG9A	1.46417	4.55423
SLC22A17	1.46222	3.50762
CTSF	1.45537	5.06922
RNF128	1.44861	3.7694
KIDINS220	1.44801	5.61423
SMIM29	1.44756	4.70533
SPINT1	1.44751	5.32121
PTPRF	1.44341	4.92367
SLC9A1	1.44209	4.93824
SORT1	1.43675	5.37862
SDC2	1.43236	4.68587
CD46	1.42872	5.39433
TMEM63B	1.42502	4.37773
LRP11	1.42367	4.91582
UXS1	1.41829	6.15895
VAMP8	1.41466	4.67799
GPC1	1.41137	4.59746
KCNA3	1.40871	5.30627
NRXN3	1.4038	4.46813
SQLE	1.40033	8.05444
KIRREL2	1.3968	4.73045
CLCN6	1.39022	5.0102
CLCN3	1.38877	4.49846
FAM174B	1.38806	4.09209
WDFY1	1.38599	5.96132
NRXN2	1.38204	3.408
TSPAN13	1.37969	4.90048
F5	1.3786	4.0267
RELT	1.36999	3.67722
SEMA6D	1.36972	4.57302
CHIC2	1.36912	4.03674
PIP4P1	1.36733	4.23494
SEMA5B	1.36582	3.46009
PCDHGC3	1.36281	4.31054
TFRC	1.36054	5.32899
FAT4	1.35494	3.68899
ABCA3	1.35238	4.36828
CHRM4	1.34981	4.69894
ATP8A1	1.34759	4.09565
SLC11A2	1.34474	4.36458
COLEC12	1.32717	4.50901
VLDLR	1.32627	4.97415
FRRS1	1.32524	3.92918
ATP6AP1	1.32082	4.66746
GAL3ST1	1.31531	4.96349
ST8SIA3	1.31494	4.87167
RAB3D	1.31427	6.72271
LTF	1.30733	2.88563
IGSF9	1.304	4.41097
LNPEP	1.30375	4.75189
TMEM132A	1.30069	4.41301
TMEM9B	1.30002	3.9661
FAM234B	1.29821	4.70892
HLA-C	1.29805	5.00874
MYORG	1.29761	4.67636
PCDHB1	1.28918	4.25491
SFT2D2	1.28388	3.67805
ZDHHC12	1.28367	3.95156
ITIH3	1.28269	4.50013
KCND2	1.28024	4.13639
PLD1	1.27341	3.53005
TC2N	1.26497	4.40628
RAB32	1.26473	4.48703
FADS2	1.26339	7.99098
KCNA1	1.26323	4.75279
SLC49A4	1.26317	3.65017
MARCHF3	1.26117	3.8346
HMGCS1	1.26023	8.26983
KIT	1.25952	5.36362
SPICE1	1.25028	4.16412
LIPA	1.24528	4.31549
HSPA13	1.24099	5.16201
TPCN1	1.2349	3.87888
RAB24	1.23399	3.96047
CRB3	1.23331	2.45816
TMEM106B	1.23284	3.68945
SPRY4	1.22818	4.48238
NISCH	1.22596	7.41653
LAMP3	1.22275	3.45444
B3GNT5	1.21562	3.15955
IGSF9B	1.21548	3.64366
LSS	1.21392	6.06088
CDH24	1.21222	3.01758
PTTG1IP	1.21015	4.00231
RAB39A	1.20615	4.37825
LMBRD2	1.20534	4.87766
TNIP1	1.20368	5.32875
SLC35F5	1.20213	2.87603
DHCR24	1.19869	7.09103
LRIG2	1.19697	3.94018
ITFG1	1.1959	4.43399
PRRT3	1.19481	3.75298
CADM3	1.19452	5.09519
NTN3	1.19166	4.08004
TRIM32	1.18456	5.9129
SLC43A2	1.17865	4.10624
DDR1	1.17665	4.52796
LAMTOR5	1.17633	3.44329
RFFL	1.17556	2.88533
VTI1A	1.17415	4.15138
EPCAM	1.17073	4.26627
DSC2	1.17015	4.43654
CLDND1	1.16926	3.86657
TOLLIP	1.16762	4.56389
APOE	1.16612	4.73469
SYT1	1.15935	4.67013
SPPL2B	1.1577	4.52117
SLC48A1	1.15521	3.56075
ST6GAL1	1.15091	4.76132
LAMTOR2	1.15071	3.41624
RAB39B	1.14782	2.66663
CXCR4	1.14222	3.22332
DAG1	1.142	4.16079
FZD3	1.13941	2.95483
LRIG1	1.13631	4.0517
FAR1	1.12986	4.82156
CACHD1	1.12835	2.51146
CMIP	1.1254	5.94045
CLDN4	1.12378	4.29077
GDPD5	1.12195	3.82323
CST3	1.11732	4.01516
RAB33B	1.11589	4.17917
UNC5B	1.11513	4.39571
HMGCR	1.11459	6.40567
ATP6V1G1	1.11197	4.5466
PDIA5	1.1118	6.22548
LAMTOR4	1.11136	3.17119
ATP9A	1.1081	4.19797
RAB9B	1.10749	3.20554
ATP6V1A	1.1033	4.53316
ATP13A3	1.10307	4.09461
PERP	1.103	1.92642
GPC2	1.10236	3.1917
EDIL3	1.10222	3.46544
AGRN	1.10178	4.23778
SLC9A6	1.10168	4.48708
ATRN	1.10158	4.28219
CELSR3	1.1011	5.05476
BNIP3L	1.10068	3.47431
IFNAR1	1.09905	3.15102
LINGO1	1.09837	3.51664
TM7SF3	1.09718	2.52466
RAB19	1.09654	4.96574
SHISA5	1.09458	2.42189
DENND11	1.09337	4.30617
RB1CC1	1.09222	4.65454
ZDHHC14	1.09108	3.70041
SNX16	1.08475	4.17914
UNC5A	1.08273	4.25212
VANGL1	1.0791	4.06323
ADAM11	1.07413	3.96364
GPC4	1.07133	3.41757
SLC24A2	1.07065	3.12971
SYT17	1.07052	3.86931
RHOQ	1.06873	2.60546
PTPRS	1.06627	3.39293
TSPAN31	1.06624	3.51474
GPRC5C	1.06429	3.99468
PGAP6	1.06379	2.95915
SEMA6A	1.06359	4.38739
LDLRAD3	1.06164	3.73694
SLC12A9	1.05927	3.32084
TMPRSS3	1.05907	4.74959
ATP2C1	1.05883	5.37404
ATP6V0A2	1.05879	4.13127
STX6	1.05681	4.35943
SLC6A6	1.05505	3.00991
NTS	1.05412	5.00176
ACVR1B	1.05326	3.37923
SC5D	1.04893	5.43301
TPBG	1.04713	3.47917
ABCC5	1.04581	5.21711
ATP6V1C1	1.04411	4.03266
EVI2A	1.04161	3.10391
TSPAN3	1.04119	3.22541
ATP6V1D	1.03832	4.21777
RAB14	1.03674	4.72211
SLC7A1	1.03427	3.71677
CHST12	1.03339	2.20241
FNDC10	1.0315	3.22635
IDI1	1.03087	7.39988
IGFBPL1	1.0262	4.304
ATP6V1B2	1.02489	3.93108
NSDHL	1.02241	6.36048
MYO9A	1.01867	3.86351
TMEM30A	1.01853	4.10107
PLOD2	1.01799	5.23315
APOM	1.01469	2.87321
RAB2B	1.01362	4.04867
CYSTM1	1.0123	2.18521
SLC39A14	1.0121	3.35264
APH1B	1.00909	3.08921
SEMA4D	1.00714	3.43115
SLC2A1	1.0036	3.69485
SLC5A3	1.00222	3.04576
LMBRD1	1.00143	3.08092
CRTAC1	1.00139	3.26489
LAMTOR3	0.998865	2.71286
SLC12A4	0.994787	4.08849
TESC	0.992752	4.86635
STX7	0.992711	3.63801
INSR	0.990927	4.00648
PCDH18	0.990926	2.72555
CCDC126	0.988219	4.84952
VAMP3	0.983386	3.40054
STX8	0.980933	3.71429
FASN	0.980359	7.91666
DNAJC5	0.976996	2.57859
PSEN2	0.973728	2.2972
LGALS8	0.973571	2.63497
TMEM192	0.972861	3.1445
VANGL2	0.970347	3.20811
DCBLD2	0.965693	3.59537
PLEKHH3	0.965194	3.71939
MYADM	0.960655	2.95986
ATP6V1E1	0.96027	3.74932
GPRC5B	0.959657	3.41777
PINX1	0.958076	2.52159
STRA6	0.95674	3.48574
PLPP2	0.956424	3.29816
OPTN	0.955027	6.38645
PCNX3	0.954962	2.73455
GXYLT1	0.953717	5.01192
CTSL	0.952806	3.75755
COCH	0.951497	5.19125
ATP6V1F	0.94829	4.34885
ADAM9	0.947977	3.50743
SEMA4B	0.942214	3.98109
STOML1	0.941987	4.08564
KCNMA1	0.938882	3.54055
ATP7B	0.938493	3.45201
STEAP3	0.937539	3.64765
PALS1	0.936799	4.66639
RAB18	0.936738	5.68391
NEURL1B	0.931685	3.00488
B4GALT4	0.93146	4.3811
GGT7	0.931326	4.28726
MUC1	0.927947	3.37611
INAFM2	0.927106	3.7948
RAB33A	0.92654	4.44196
MGRN1	0.925782	3.43202
ATP6V1H	0.92578	3.79375
RAB3A	0.925522	4.65842
ATP11A	0.924622	3.29457
FGFR3	0.92163	2.84094
ISLR	0.921422	3.22839
ATP11B	0.919684	3.51563
MCOLN1	0.918326	2.86373
SEMA4C	0.914528	4.10657
MFAP2	0.9133	2.86694
SLC6A8	0.91037	2.61933
RAB3B	0.909081	5.29062
LPL	0.90816	3.17409
KCT2	0.907201	2.7904
CHST8	0.906452	2.32267
CDK5R2	0.904375	2.89673
TTMP	0.901519	2.82001
APOC2	0.901253	2.79963
TOM1L1	0.899013	3.91772
SCAMP2	0.89746	3.57441
SLC4A7	0.888972	3.88378
HGFAC	0.886681	2.69091
PSENEN	0.886238	2.02271
STX3	0.883915	3.02259
TM9SF2	0.881477	4.16501
FDPS	0.880815	6.78899
SLC9A7	0.877998	2.87264
MVP	0.877857	5.40467
OTOF	0.876318	3.92903
DHCR7	0.872304	5.85959
CADM4	0.868768	2.69618
NRXN1	0.867323	2.97308
MIB1	0.866494	3.41621
ZDHHC18	0.866492	3.08132
TMEM184C	0.862126	2.59276
STX10	0.861561	3.08229
SDC1	0.861262	2.8776
C6orf120	0.860126	2.84869
ABCG1	0.85884	2.5531
PRKAR1A	0.85818	6.22488
VASN	0.856675	2.95978
EPHA7	0.85655	3.02992
SIGIRR	0.8553	3.43331
EBP	0.854471	2.88834
SCAMP3	0.853814	3.6591
SIDT2	0.852341	2.61818
SPTLC1	0.852116	5.17679
JTB	0.85017	4.01549
TGFBR1	0.848772	2.63569
ABCA5	0.847251	3.67633
GLT8D1	0.846946	3.80484
SLC17A5	0.844593	2.58531
PTPRK	0.844053	2.99461
SLC7A11	0.842847	2.54516
CSNK1G3	0.842488	3.07592
MTMR3	0.841819	3.12235
MGAT4B	0.841814	3.94516
VTI1B	0.841055	3.06161
SCAMP1	0.839623	3.83347
ELAPOR1	0.838952	4.05247
PDZRN4	0.836695	2.32679
KCNN2	0.833663	4.06139
CTDSP2	0.829729	2.77464
PODXL2	0.827406	2.91199
RAB22A	0.827189	3.38034
LRRC8C	0.824539	3.17081
BRINP2	0.824169	2.09294
PCM1	0.823197	6.64729
TSPAN14	0.821725	2.66723
SEMA6B	0.819298	2.45683
SLC23A2	0.816765	2.76328
LYSET	0.816585	1.36794
ATP11C	0.815684	2.92674
ARL13B	0.815265	2.80091
RNF167	0.814716	2.19254
TMEM181	0.814646	3.2272
PTPRN2	0.813743	2.99959
MPZL1	0.810995	3.06476
SLC4A8	0.810853	3.35182
FADS1	0.810744	4.83526
BCAP29	0.809104	5.33536
MFSD6	0.809069	2.57676
SLC2A8	0.809017	2.22198
CPD	0.803982	3.62904
SPRYD7	0.800872	3.74377
ACSS2	0.800715	5.49916
LRRC24	0.799612	2.38616
SMPDL3A	0.798426	2.57448
IGHV1-58	0.797887	0.445041
PACC1	0.793744	3.27555
SYP	0.792208	4.16467
TMEM62	0.790082	3.31236
SCARB1	0.789162	2.36317
TGOLN2	0.785541	3.90153
RRAGC	0.785162	3.613
VAMP2	0.783301	2.42237
STUB1	0.780459	4.65733
PAM	0.779987	3.27688
SLC19A2	0.779245	2.44533
USP32	0.778439	2.77261
CGA	0.778178	4.64459
RAB30	0.778003	3.54051
TMEM268	0.776311	1.87706
RNF13	0.774447	2.22025
EVC2	0.772458	2.21211
NAPEPLD	0.772204	2.2065
CELSR2	0.770017	2.75987
MVD	0.769712	6.90054
PANX1	0.769238	3.17905
FRS2	0.768799	2.64734
ACAT2	0.768329	6.68234
ATP8A2	0.767356	2.67919
IGF1R	0.766582	3.17774
QPCT	0.765581	3.68953
CTDSPL	0.764359	1.9615
MPDZ	0.763513	4.65616
CROT	0.762939	2.88023
NTNG2	0.760887	2.52844
ST3GAL6	0.755321	2.26369
APOH	0.7549	1.88665
MCOLN3	0.753948	2.5795
POLR3B	0.750608	5.18405
MEGF8	0.749972	3.59241
KIAA1549	0.747624	3.64005
MCF2L	0.747243	2.47709
MICB	0.74519	2.57295
TOR1B	0.743085	4.58175
FUT1	0.742166	2.54489
RAB2A	0.741479	3.20346
STMN2	0.740532	2.99672
SYNGR3	0.74052	3.0099
DSG2	0.739367	2.43505
LRRC8A	0.73829	3.32875
ACVR2A	0.738025	4.17739
RAB27A	0.736845	2.49737
SREBF1	0.730843	4.00566
PSAP	0.730554	2.14917
ENTPD6	0.729921	3.23542
STARD3	0.725749	2.14315
ANKRD46	0.724446	2.97974
ANKH	0.723328	1.51706
RAB27B	0.723319	2.60399
TXNDC16	0.723022	4.88947
TMEM63A	0.722035	2.18038
OAS1	0.719716	4.35001
NDRG4	0.715687	5.00556
PLOD1	0.714878	4.6894
REEP1	0.714354	5.04283
OSBPL1A	0.713821	3.59879
F11R	0.710175	2.56888
DYSF	0.707323	2.95892
NPTXR	0.706595	4.10763
FURIN	0.70524	2.43257
MEGF9	0.704792	1.85566
NPC1	0.704365	2.20178
CTSA	0.703963	1.90304
RUFY2	0.702912	5.10867
SLC12A6	0.702665	2.01522
TSPAN6	0.700969	2.32883
PRADC1	0.700795	1.68911
RAB4B	0.699065	2.91807
CXADR	0.698894	2.30404
LMTK2	0.698061	3.30682
JAG1	0.696636	2.25218
SLC3A2	0.695979	2.57382
SNX25	0.691452	2.42996
SNX14	0.690457	1.89085
MVK	0.690091	7.10868
RAB21	0.690086	3.22657
UAP1L1	0.688924	5.16717
DSCAML1	0.688777	3.24608
GABBR2	0.688632	2.35334
MAN2A2	0.686027	2.29849
RAB15	0.685339	3.45386
ARL8B	0.682355	2.2324
B2M	0.682315	2.43051
SYTL1	0.681485	2.2835
KEAP1	0.680004	3.69986
RAP2A	0.678378	2.6526
NDRG1	0.67709	4.90693
SNX8	0.675769	4.06125
KCNH2	0.674477	2.73913
CRHR1	0.67421	1.97297
FLVCR1	0.672561	2.79494
RAB4A	0.671573	3.10527
CRLF1	0.671055	3.7283
FZD7	0.669392	2.58697
EFCAB14	0.668417	2.83074
YIPF4	0.667471	3.36552
NEO1	0.665983	2.56636
VPS45	0.665804	3.60418
ENPP4	0.665213	1.67638
ACSL4	0.662825	5.2297
ADAM15	0.66253	2.368
ATP9B	0.662518	2.42024
ACVR1	0.661141	2.57934
PCSK1N	0.660476	3.94613
SLC34A1	0.66039	3.8959
FAM219B	0.659504	1.50502
NPC2	0.657735	2.01676
SYPL1	0.657406	2.84514
RAB5C	0.656386	3.27399
SDK1	0.656035	2.21333
AHCYL1	0.655431	5.52053
NICOL1	0.654303	3.23973
RAB5B	0.654261	2.7491
KISS1R	0.653988	1.89513
AKAP11	0.652764	2.02339
ATP13A2	0.652512	1.91154
PPT2	0.651414	2.24724
SMURF2	0.649396	3.11878
PCDH9	0.648846	2.22388
CCZ1	0.647539	3.08414
GPR180	0.646885	3.4915
ASPHD1	0.645648	2.71624
TMEM237	0.645546	1.39366
ANO1	0.644552	2.47851
DISP2	0.644233	1.97893
NPTX1	0.644011	3.47044
ATP8B2	0.642825	2.81108
EPHA4	0.642201	2.24947
NDRG2	0.639968	3.19134
LAMC2	0.639441	3.45779
PSEN1	0.639097	1.67889
PPIB	0.639091	4.183
LHFPL2	0.638999	1.54968
ZWILCH	0.63807	1.31815
SLC1A4	0.635929	2.93865
CHSY1	0.635791	3.00065
RAB12	0.635009	3.59354
CDKN1A	0.633614	2.74505
EPB41L5	0.633296	2.29052
SNX11	0.63297	2.56521
ADCY6	0.63109	2.2507
GC	0.629836	1.72604
PCSK2	0.629294	3.68915
DCHS1	0.627846	2.23512
SPPL2A	0.626976	1.8185
M6PR	0.624799	3.07997
COL14A1	0.624318	3.53774
PLIN4	0.622945	2.4159
OCLN	0.622497	2.42732
GOLGA7	0.621705	1.85948
SYTL4	0.621142	2.07036
PHTF2	0.620124	3.25337
PRCP	0.618113	1.90332
ACP3	0.617191	1.08089
ACLY	0.615221	5.96125
SLC43A1	0.612985	1.59634
SCN5A	0.612483	1.88026
CLEC18B	0.610647	3.86411
FNDC3B	0.610417	3.9073
TMEM179B	0.60805	1.44843
SLC15A1	0.607493	1.79447
SDK2	0.606918	1.98726
HSD17B7	0.605472	3.5389
SLC4A5	0.605356	2.2361
DNAJC13	0.604289	4.75052
FBXL20	0.603928	2.46951
FAM234A	0.599846	1.92062
CEP68	0.599471	1.48571
KIF26A	0.598812	1.51223
ESAM	0.598491	2.08969
SLC37A1	0.597156	2.27429
RAB6A	0.596741	3.42427
CHST10	0.596492	3.53517
TPP1	0.59418	1.65383
DAGLA	0.592562	2.44169
HSD17B12	0.592557	4.63068
C6orf47	0.592332	3.7383
LRRC8B	0.591787	1.487
TMEM175	0.591193	1.20062
LAMP1	0.591055	1.40301
PODXL	0.589729	2.76651
SYTL2	0.588321	3.07976
P2RX4	0.588256	1.38993
ROBO2	0.587433	1.29967
LAMP2	0.587218	1.38619
SCN1B	0.586795	1.51409
CHPF2	0.586428	4.29176
B4GALT3	0.586311	2.65938
MFGE8	0.583715	2.20076
RGMA	0.583603	1.64751
CHP1	0.583214	3.95645
TSPAN15	0.582896	2.15743
ALB	0.582098	1.48409
ZDHHC15	0.58153	2.52165
ABHD13	0.581073	2.11921
MERTK	0.58082	2.02459
B4GALNT3	0.580153	1.81987
PIP4P2	0.579654	2.26777
TTYH2	0.579444	1.23034
HLA-B	0.578699	2.06765
PNPLA6	0.578551	3.42974
GNAI3	0.576935	1.65767
ARL2	0.576755	0.98807
FLOT1	0.576321	1.90016
VWA5B2	0.569683	2.24472
KCNH6	0.569412	4.19939
MLF1	0.567638	2.13284
MARVELD2	0.567519	1.98739
JAM3	0.567384	1.96539
JAK1	0.567008	2.23735
STX16	0.566478	2.53507
RDH11	0.565666	3.70584
INPP5K	0.565204	2.77838
RPS6KC1	0.564017	4.04673
L1CAM	0.562498	2.50294
TMEM87A	0.562401	3.17452
SLC30A1	0.561772	2.04932
PTPRJ	0.561434	1.63307
AGPAT4	0.559947	3.76992
ACSL3	0.559581	4.16671
ITIH4	0.558762	1.90078
CEP131	0.55695	6.5885
SYT7	0.555167	1.83497
TIMM23	0.555062	3.25347
CADM1	0.554881	1.98836
SNX10	0.554692	1.41964
ARFGEF3	0.554586	4.47566
WDR45B	0.55388	4.15962
SPOCK1	0.552447	3.55725
SLC38A1	0.55134	1.84923
SNX13	0.549699	2.78109
CACFD1	0.549267	2.09511
ELAPOR2	0.547702	2.43405
MOSPD2	0.545521	4.23007
SDCBP	0.545002	2.22915
SLC26A6	0.544724	3.43159
SLC35F6	0.544577	1.54704
THBS3	0.544288	3.77095
B3GNT9	0.544014	3.11123
YIPF3	0.543743	2.74472
NECTIN2	0.543025	1.99263
GNS	0.542391	1.46006
IGSF3	0.542307	1.70755
ECEL1	0.539691	2.49792
SLC38A9	0.53754	1.76856
ZDHHC13	0.537491	2.94785
CLCN7	0.537417	1.6215
RUFY1	0.536524	5.34054
CUEDC1	0.534285	2.62798
NELL1	0.531307	1.89979
RAB6C	0.530941	2.37527
SFT2D3	0.527996	2.52699
SYNGR1	0.525984	1.74593
SIL1	0.525531	3.61696
CTHRC1	0.525523	3.11502
LRRC8D	0.524862	1.77649
GLG1	0.523295	2.72424
CSNK1G1	0.523206	1.22447
FXYD3	0.521628	1.29143
CRBN	0.521392	1.42202
RAB6B	0.521141	3.10295
NPTX2	0.520238	2.88052
LNX2	0.519177	2.16745
UBIAD1	0.518926	2.51774
FYN	0.518845	2.01157
OLFM1	0.518614	3.0609
DDX55	0.518332	0.345984
ALG11	0.517769	2.07902
CNTN3	0.516634	2.02335
TMED3	0.515293	2.31469
DNAJB14	0.514133	1.71624
CD81	0.513002	2.02983
PCYT2	0.512571	3.00009
CD151	0.511668	1.7804
ASIC1	0.510463	1.66747
HPSE	0.510312	1.40426
CHST3	0.510152	2.62673
AMFR	0.509409	2.47335
NUP210	0.507289	3.7685
ATP6V1G2	0.506785	1.33143
RUNDC1	0.506353	2.73802
ABCB6	0.505066	1.314
DEF8	0.5031	1.06135
MGAT5	0.50217	1.65627
FAM177A1	0.50194	2.64186
SLC35E2B	0.500582	2.37084
PLSCR1	0.499589	1.56346
TRIM59	0.499552	3.24752
CPE	0.498674	3.00949
GNAI2	0.498234	1.46244
PIGW	0.497346	2.74579
B4GAT1	0.492331	2.45313
CLSTN1	0.490331	2.59007
SREBF2	0.489918	1.59136
MON1A	0.488141	2.59553
ZNF443	0.487575	1.42576
POR	0.485726	3.56791
PCDH11X	0.484746	0.904189
MID1IP1	0.484603	2.27064
SGCB	0.484478	1.98562
UBA52	0.484268	4.28761
SCNN1A	0.484119	1.24884
USP33	0.483357	1.78153
RETREG2	0.482746	1.43944
SLC25A46	0.482658	3.43336
TMED5	0.481388	1.18153
RAET1G	0.480758	1.73824
RHBDD2	0.480756	3.27093
CTDSP1	0.480677	1.05534
SCAMP4	0.480418	2.06984
ATP6AP2	0.480314	3.11454
AACS	0.480105	3.86149
EFNA4	0.479857	1.38299
EPHA3	0.478352	1.82639
TENM2	0.478318	1.14139
WRAP73	0.477976	2.14856
ADCY3	0.477498	1.56368
IL17RA	0.477093	1.55047
APOC3	0.476521	1.34754
CANT1	0.476071	2.58466
FZD2	0.476038	1.05491
NFASC	0.475609	2.01387
PIK3C3	0.474767	1.66534
RETSAT	0.474654	4.07432
SNX3	0.473998	4.98964
ATL1	0.473951	3.66347
TP53I11	0.473813	2.29918
GPR108	0.473685	2.10043
FLCN	0.473306	1.05202
SSX2IP	0.471934	2.27032
ACSL6	0.471386	1.85179
GLB1	0.469509	1.13392
P3H3	0.469499	1.32456
NSF	0.469295	2.98236
KIF1A	0.468373	5.80621
PLEKHH2	0.467401	2.44905
CDH3	0.467169	1.70936
IDS	0.465917	1.27156
TMEM222	0.463795	1.81315
SLC1A5	0.462854	1.62818
PRUNE2	0.462074	4.38177
PPM1L	0.460994	2.06969
NOTCH2	0.460045	1.55928
CLDN3	0.459918	1.19631
KIF19	0.45987	3.01277
PXK	0.4598	2.25244
C11orf52	0.459784	1.48192
SCAP	0.459329	2.72724
ARL15	0.459314	1.59499
METTL9	0.458275	2.08596
GALNT1	0.458099	1.81759
HLA-A	0.458037	1.53564
ITGAV	0.45747	1.80453
SYNM	0.456801	3.2717
NACC2	0.456089	2.11578
SMIM20	0.455912	2.5015
ZFYVE16	0.455609	2.13481
IGFBP2	0.45423	2.83477
KIAA0319	0.453919	2.04657
MEST	0.453622	1.37168
STUM	0.453569	1.33487
CNNM2	0.4534	0.8791
SCG2	0.453183	1.72721
TMEM87B	0.45265	2.1253
GBA1	0.45088	1.05668
LDAF1	0.450685	2.33775
ARV1	0.450084	2.95437
MARVELD3	0.448578	3.45909
TENM3	0.447788	1.318
ACSL1	0.447672	4.40553
EPB41L4A	0.447408	0.946619
TMEM51	0.446825	0.721477
RRAGA	0.446772	2.48894
ATP6V0C	0.444861	1.01136
TRIM26	0.444542	2.52514
HEXB	0.44417	1.07564
BSCL2	0.443536	2.44336
TYW1	0.443094	1.77155
TMX2	0.442899	3.10343
PNPLA8	0.442422	2.84111
RHOBTB3	0.442318	1.67669
ADGRL1	0.440801	1.55254
SPNS1	0.440761	1.08627
CLDN9	0.44075	1.13368
NAT14	0.440063	4.04304
MGST1	0.439202	3.90802
FLOT2	0.438822	1.10127
SELENOT	0.438103	1.60342
DERL1	0.437785	2.88009
PRPH	0.436094	2.85681
ACTR5	0.434773	1.52712
CDH4	0.432321	1.77675
FAM3A	0.43202	2.12266
LRSAM1	0.431871	2.93839
VRK2	0.43141	3.65502
SLITRK1	0.431403	1.00967
CHPF	0.42912	2.05911
DNASE2	0.428232	1.01388
SLC27A2	0.427383	2.7731
EIF3L	0.427317	2.432
MMP24OS	0.427167	2.15506
HEXA	0.426723	1.12364
PLOD3	0.426714	3.42073
RAB5A	0.423655	1.18328
MAN1B1	0.422315	2.27039
TMEM230	0.422263	2.27245
FUCA2	0.421818	1.04754
SLC12A7	0.420762	1.90638
TMSB15A	0.420172	1.78369
GSK3B	0.419663	4.8281
ZDHHC21	0.418811	1.85858
TRPM3	0.418047	1.18518
PLPP6	0.417773	2.61575
ABCC10	0.417432	1.0453
SURF4	0.417206	3.27584
PRNP	0.416804	1.19618
CNST	0.416577	1.31238
IREB2	0.416352	2.76654
ASTN2	0.415767	1.57839
PTPRZ1	0.415212	1.20023
RELL1	0.414116	1.88115
ALS2	0.41217	1.22708
NAPA	0.410756	2.91276
SACM1L	0.41031	2.44202
SLC5A6	0.409915	1.80876
RUFY3	0.40905	2.79004
GNAI1	0.408489	1.03463
NECTIN1	0.408483	1.45144
C1GALT1C1	0.407656	1.71644
JPH1	0.407567	3.06448
EPHX1	0.407364	2.71435
TMEM132E	0.40678	1.09357
MED10	0.406392	1.21867
LIX1L	0.40545	1.3341
MACO1	0.4054	3.3137
ANKFY1	0.403292	4.82996
SOAT1	0.403172	3.33555
ROBO3	0.403169	1.1763
SLC25A29	0.403127	2.883
LAMA5	0.402642	1.3842
NES	0.399645	3.18275
BTG3	0.399375	2.38128
CCDC138	0.398741	1.96818
COL22A1	0.398662	2.98907
TOR3A	0.397997	1.45452
GDE1	0.397535	2.26415
ESYT1	0.39709	3.52992
ATL3	0.396571	3.52794
SLC18B1	0.396444	0.91492
VEZT	0.395699	2.03441
HYCC2	0.395638	1.25234
TAP2	0.395606	2.81479
IFI30	0.39499	0.985441
CDKAL1	0.394655	2.98088
TTYH3	0.394009	1.15538
TRIM4	0.393582	1.84406
FZD1	0.393242	1.25335
GABRB2	0.390789	1.80131
SPTLC2	0.390768	3.27198
TMT1A	0.388916	2.77595
TRIM14	0.388736	0.654906
VSTM2L	0.38857	3.19272
MLF2	0.388354	1.24769
EI24	0.387407	3.63502
RAB11B	0.3873	1.69067
ARL8A	0.386842	1.43575
ACP2	0.385766	1.00065
SYNGR2	0.385704	0.913265
TENM4	0.385619	1.26047
ST7	0.385331	1.86191
NPW	0.385311	0.956112
CCER2	0.383674	2.70153
RAB1A	0.382905	1.97319
CLCC1	0.3825	3.21369
CHGB	0.38248	1.56248
UST	0.382275	1.19624
NGFR	0.381293	0.718017
TOR1AIP2	0.380742	3.17924
TMCC1	0.38043	1.80194
WRAP53	0.380221	2.58189
CNTN2	0.38013	1.07058
PCDH1	0.379837	1.25221
SVIP	0.379665	1.2714
CHST14	0.378055	1.11561
RAB10	0.376823	2.02683
BCAP31	0.376395	3.00443
DEGS1	0.375628	2.29008
DDRGK1	0.375223	2.74486
ITGB1	0.374787	1.59291
SGPL1	0.374719	3.55279
H1-10	0.374697	2.42969
EPHA5	0.374453	1.09738
PPIC	0.372105	2.63882
SLC8A2	0.371679	1.64471
RAB1B	0.371312	2.12251
RINT1	0.371005	3.36773
PTRH2	0.370378	2.25464
PTN	0.36948	1.22246
LOXL1	0.369428	1.74298
TBK1	0.368493	3.17604
CHM	0.368349	1.03347
XYLT2	0.367969	1.85425
SNX27	0.367957	3.68384
STX18	0.367341	2.52862
DGKE	0.365849	2.1877
IDH1	0.365032	3.63573
CRTAP	0.364316	3.34017
HID1	0.364096	3.84439
PTPN23	0.363538	4.39881
TMEM219	0.3618	1.24626
RRAS	0.361236	1.07362
TM2D1	0.361221	1.8375
CLN5	0.359802	0.836538
PPP1R11	0.359719	1.39911
TPST1	0.358333	1.97976
RNF185	0.357968	2.31974
ZFAND2B	0.357942	1.69045
GNPAT	0.357739	2.77324
PLP2	0.356341	1.36716
MRM1	0.35632	2.1075
NEFL	0.356219	1.88209
ADAMTSL1	0.35534	1.08903
TPBGL	0.354826	1.3469
POMGNT2	0.354412	2.02136
VGF	0.354358	1.92074
YIF1A	0.35435	1.35226
RAB8A	0.353908	1.72478
ALG1	0.353907	2.10852
UBAC2	0.353433	2.06732
QSOX2	0.352632	1.90481
ESF1	0.351856	0.60215
PCP4L1	0.351633	2.48918
ASAH1	0.35112	0.799731
DCBLD1	0.349089	1.27119
SCD5	0.348888	2.6604
GPR82	0.348779	0.877928
C18orf32	0.348453	2.73001
UFSP2	0.347831	2.6938
SLITRK4	0.34746	0.908766
USP8	0.347136	3.502
KCTD12	0.347022	3.53859
ATP13A1	0.346321	2.54025
DNAJB12	0.346245	2.89257
SPARC	0.346022	2.11792
GALC	0.345979	0.811231
TMED1	0.345948	0.980224
NDRG3	0.345122	3.89247
TRAF6	0.344977	1.65626
BECN1	0.3442	1.95255
STIM1	0.344186	2.40604
FN3K	0.344101	1.17528
TMEM97	0.343936	1.27506
GLB1L2	0.342278	1.09718
DPM1	0.341714	1.97484
TMEM165	0.341188	2.10954
ESCO1	0.341093	1.4571
SVOP	0.340738	1.05928
ATG14	0.340577	1.24072
DTX1	0.340075	0.894658
VPS35	0.339522	4.23366
CD99L2	0.338909	1.02907
LAMC1	0.337088	2.58151
ANO6	0.337079	1.2734
ITCH	0.336817	2.36623
EIF3F	0.336524	1.96447
RAB25	0.336399	0.923991
MYCBP2	0.335789	3.64819
AEBP1	0.335413	1.66567
SCARB2	0.335214	0.751816
UFL1	0.335172	3.47033
WASHC5	0.334458	2.76557
NRCAM	0.334136	1.18653
MAN2A1	0.333405	1.34998
APPL2	0.332584	0.973858
GHDC	0.332134	2.95934
P4HA2	0.331858	2.85129
BTBD17	0.331035	1.84866
DNAJC10	0.330832	2.42196
MGAT2	0.32967	1.19931
FUCA1	0.328992	0.669451
NOMO3	0.328576	1.67118
DBI	0.328172	1.13151
DNAJC3	0.328136	3.04346
TWSG1	0.327885	2.6309
LRPAP1	0.327558	3.48568
DAAM1	0.327157	1.09209
FKBP8	0.326693	2.88957
SMYD5	0.326685	1.07937
ADCY9	0.326293	1.13392
POGLUT2	0.325609	2.43371
MTUS2	0.323525	0.901801
AGPAT1	0.323365	2.60219
C1GALT1	0.323151	1.06721
SLC27A4	0.322943	2.59814
DHRS7	0.322937	2.42761
CLASP1	0.322281	2.02178
DLK2	0.321842	0.844757
DNAJC16	0.321793	2.315
OSTM1	0.321678	0.79128
TMEM68	0.321529	1.80365
GDPD1	0.320431	2.2002
CDT1	0.320292	1.26368
NAALAD2	0.320281	0.982566
TBC1D17	0.319662	1.05071
RBCK1	0.319343	0.739602
FTH1	0.319206	0.722034
ACAD11	0.31916	1.60783
ATP2A2	0.318256	2.39592
DPP7	0.318204	0.745142
DPP9	0.3182	2.78177
TMEM126B	0.318099	1.33683
CALCB	0.317493	1.24853
NRDC	0.316904	3.65202
CREG1	0.316223	0.679515
SLC16A7	0.315828	1.10333
RAB35	0.31475	1.14697
ASTN1	0.314662	0.692275
TAP1	0.314618	2.54759
POMT1	0.313841	1.27917
GPR107	0.313779	1.16126
ODR4	0.31367	1.30947
VKORC1L1	0.312948	1.46487
TOR1A	0.312909	1.96599
GNG10	0.312535	0.825505
SMPD1	0.31199	0.760726
NAGLU	0.311823	0.693004
SLC39A7	0.311374	1.99918
PLPPR1	0.310747	0.655583
LPGAT1	0.310662	1.39627
ALDH3A2	0.310157	2.49055
AGPS	0.309591	2.58195
COL9A2	0.308163	1.74966
B3GALT6	0.30806	1.25137
FGFR1OP2	0.307991	1.27474
ACACA	0.307814	2.73508
PIK3R4	0.307712	2.90238
NBAS	0.307687	2.96348
IDH3G	0.307668	2.3875
TRARG1	0.306761	0.95639
ATP7A	0.306457	1.09456
CSGALNACT1	0.30642	1.26219
RRBP1	0.306361	2.99279
RABL3	0.306126	2.084
QPCTL	0.305173	2.15696
TRPM7	0.304764	0.902996
COL21A1	0.304718	0.952998
PLBD2	0.304508	0.727028
CSPG5	0.303578	0.522527
PCTP	0.303117	0.596913
TMEM161A	0.302636	0.671169
HABP4	0.302125	2.064
TECR	0.302004	2.85889
SLC35A1	0.301668	1.02204
GAA	0.301621	0.621394
B3GLCT	0.30152	1.33021
IGFBP4	0.301441	0.862088
CTSB	0.30115	0.699038
OAT	0.300644	2.21348
RTN4	0.300518	2.15633
COX16	0.299667	1.13553
REEP5	0.298449	2.23531
FNDC3A	0.298221	2.40503
VPS26B	0.29779	3.13563
RETREG3	0.297061	1.24648
PGAP4	0.296913	1.5846
EXTL2	0.295639	1.24846
WIPI2	0.295613	3.04327
PEPD	0.295545	1.63063
ACOX1	0.295138	2.60784
VHL	0.294947	2.09097
LPCAT1	0.294887	2.33623
DERL2	0.29453	0.878666
EBAG9	0.294125	1.45245
COL17A1	0.29412	0.542127
TRIM27	0.294031	1.8135
FOXRED2	0.293833	1.58304
GALNS	0.293343	0.561065
DIPK2A	0.293319	1.23514
LNPK	0.292969	2.38582
SLC25A1	0.292339	2.51293
ATF6	0.292184	1.51035
CNNM3	0.29209	1.19765
ZFAND5	0.291821	1.53068
TMEM131	0.291691	0.673513
NXPH4	0.291449	1.91336
MPDU1	0.291092	1.53048
TUSC3	0.291021	1.59513
FAF2	0.290854	1.99571
TBC1D15	0.290734	3.136
SRPRB	0.290591	2.0624
EFNB1	0.290486	0.733652
SLC7A9	0.290027	0.623644
COLGALT1	0.289934	2.52817
LRRC58	0.289435	0.669401
VAPB	0.288952	2.17267
GNB4	0.28805	0.966513
COG5	0.287937	2.11953
SCFD2	0.28791	1.17898
GALNT7	0.287096	1.59237
COX11	0.286488	0.8236
SDHD	0.286337	1.49986
UBE2G2	0.285966	2.6581
DPY19L1	0.285616	1.07895
VAPA	0.285128	2.23685
MIA2	0.284726	2.5149
SHB	0.284533	0.594003
GDAP2	0.284273	1.25505
APOL2	0.284123	2.21341
NFXL1	0.284076	2.76383
TNS1	0.283849	1.12028
HSPA2	0.283529	3.96926
ALDH1A1	0.283457	2.11561
CAMLG	0.283349	1.4163
TEX2	0.283195	2.3097
CLPTM1	0.283178	1.69027
CYB5A	0.282746	1.80281
BCAM	0.282258	0.771044
XKR8	0.281674	0.827567
SARG	0.281343	0.701499
CPQ	0.281318	0.59404
TSPAN7	0.281064	0.303159
GRAMD1A	0.280946	1.54406
NELL2	0.280789	1.54883
OSBPL8	0.280708	2.29882
RTN4R	0.279929	0.576258
EFNB3	0.279591	0.618589
GUSB	0.279151	0.623191
DECR2	0.278785	1.33632
FAM111B	0.277989	1.75195
AGPAT3	0.277873	2.07902
NUCB1	0.277336	1.95948
SAMD1	0.27684	1.63588
METTL2B	0.276772	1.65097
ATL2	0.276737	1.41613
ITGA6	0.27595	0.812567
MDGA1	0.275874	0.769835
HEATR5B	0.275776	2.21959
PICK1	0.275766	0.950889
SYT2	0.275434	0.662646
EIF4A2	0.275127	1.77599
FUT8	0.275036	1.19152
TRAPPC13	0.274408	2.53113
MEFV	0.274029	0.828824
ATG101	0.273939	0.996336
GPR89B	0.273908	1.34634
BET1L	0.273794	0.738264
SH3BP5L	0.27279	1.87502
HACD3	0.272106	1.78197
ESYT2	0.272004	2.14685
MGAT1	0.271417	1.30346
NEURL4	0.271314	1.92531
ARFRP1	0.27105	1.23631
RPL35A	0.270829	1.05457
USP20	0.2708	1.21138
ARSK	0.270372	0.527759
INTS4	0.270056	0.902592
GNE	0.269688	2.46267
MBLAC2	0.268593	0.741225
ACBD5	0.26833	1.97825
IGSF8	0.268164	0.684434
CTSV	0.268006	0.36024
MAN2B2	0.267743	0.619061
GNB1	0.267498	0.661239
EPHB3	0.267162	0.78313
TRAPPC12	0.267045	2.06336
ATAD3B	0.266974	1.59024
GRPEL2	0.266842	0.60668
TTC13	0.266399	1.16702
ALG5	0.266391	1.97957
TM9SF4	0.266283	1.16237
AP1M2	0.266274	2.40214
GOSR2	0.266212	1.52822
SARAF	0.266111	0.747795
ILVBL	0.265749	1.69855
DNAJC1	0.265727	2.0158
RUNDC3A	0.265448	1.45934
POMK	0.265367	0.993405
KAT7	0.265183	1.39439
TFF3	0.263803	1.04489
NHERF2	0.263698	1.03149
MTDH	0.263528	2.47809
CHID1	0.263484	1.68799
MEIOC	0.263029	0.762785
JAG2	0.263007	0.730789
NEFM	0.262909	1.51437
TIMP2	0.262811	0.89617
PGS1	0.262345	1.24943
CTSD	0.262081	0.540352
CERS2	0.261733	1.68813
ABCC1	0.261603	1.54458
PIGK	0.261481	1.91455
ZMPSTE24	0.261464	1.52054
RDH14	0.261014	1.20936
ZW10	0.260998	3.32986
SPCS2	0.260352	2.21256
ELOVL5	0.260349	1.04646
TMEM108	0.260339	0.796222
CYB5B	0.260316	1.45629
ERLIN1	0.259676	0.967631
HS2ST1	0.25934	1.70384
SIRPA	0.259072	0.657345
SLC6A11	0.258277	0.781616
UBE2J2	0.258057	2.16524
VPS29	0.257874	2.84121
SRPRA	0.257389	2.2587
LCLAT1	0.256927	1.90291
UQCC6	0.256639	2.29583
P3H1	0.256332	2.42272
BIRC6	0.256298	2.83069
GNA12	0.256169	0.843694
SLC7A5	0.255646	0.853205
OSTC	0.255484	1.65169
B4GALT1	0.255328	0.646224
TRMU	0.254965	1.14253
DPY19L4	0.254874	1.12639
SPRING1	0.254501	0.802541
CYB5R3	0.254133	1.38725
ICMT	0.253708	1.583
HSD17B4	0.253393	2.35938
EIF2AK3	0.253151	1.55389
OS9	0.25313	1.78518
TM7SF2	0.252703	0.954059
ENDOG	0.252585	0.836483
MED14	0.252449	1.41344
TDRKH	0.252166	2.72528
STK38	0.25215	1.44826
RPL37A	0.252078	0.793102
CHMP4A	0.251851	1.91639
UBXN4	0.251405	2.31452
HMOX2	0.250639	1.4901
PRORP	0.250521	1.20322
BCS1L	0.250337	1.29536
FXYD6	0.250289	0.74144
REEP2	0.250044	0.901845
ADAM10	0.249681	0.679547
ARSB	0.249195	0.540194
KBTBD2	0.248872	0.862175
CDK5RAP3	0.248761	1.66166
YIPF6	0.24844	0.756948
SNX29	0.248437	1.19775
TAMM41	0.248433	2.05827
TRAPPC8	0.248165	2.75172
CUL9	0.247356	0.639775
MPC2	0.246945	1.58553
ITGA4	0.246691	0.712587
MAPK12	0.246422	0.547399
TIMM17A	0.246319	0.703645
PDK3	0.246242	2.0829
UNC93B1	0.246028	0.681439
ENC1	0.245909	0.71174
AHNAK2	0.245622	1.92553
FREM2	0.245558	0.700968
TMEM214	0.245299	1.72024
REEP3	0.245039	1.08723
MBTPS2	0.244214	0.956424
NUDT16	0.242487	1.36109
MAN2B1	0.242314	0.503504
PCSK1	0.242267	1.30509
GET1	0.24213	0.858546
TMEM115	0.241376	0.94705
NEDD4	0.241367	1.02915
MMAB	0.241347	2.27086
CD47	0.241311	0.737848
GGA3	0.24112	0.630954
CDH1	0.24074	0.804454
IGFBP5	0.240701	1.07427
CCDC47	0.240554	1.65624
PCDH15	0.239458	0.700658
RALA	0.239333	0.708882
ALG6	0.239276	0.627545
MDN1	0.238739	1.70595
PTPN1	0.237932	1.9015
OGT	0.237703	1.97941
RANBP6	0.237694	2.5971
SCFD1	0.237446	2.2231
PYGL	0.237425	1.66248
C6orf89	0.237189	0.725254
MRPL22	0.236905	1.59162
MRPS15	0.236771	1.66994
LRCH4	0.236715	1.74556
UNG	0.235636	2.12736
TRAPPC5	0.235203	2.85253
ALG2	0.235024	1.62793
CALU	0.233967	2.33067
COX6A1	0.233359	1.16814
RECQL4	0.232357	1.35246
CHGA	0.23228	1.89223
VIM	0.23138	1.25131
PLA2G15	0.230808	0.47573
DCAKD	0.230594	1.35495
GGH	0.230572	0.438833
KLRG2	0.230285	0.563671
USP24	0.229984	1.38321
HCCS	0.22993	1.47772
EMC10	0.228855	1.51172
FKBP14	0.228434	1.81476
MRPL16	0.228351	1.76105
CSNK1A1	0.228239	2.88212
OSBP	0.228023	2.69489
CYP7B1	0.227788	1.36869
MIA3	0.227642	1.73824
BNIP1	0.226939	1.67379
RSU1	0.22618	2.07701
TEX264	0.226116	1.9532
VPS26A	0.226069	1.95478
GOLM1	0.225791	1.17177
TOMM7	0.225369	1.03675
ABHD6	0.224597	1.27868
ZFPL1	0.224469	0.953035
UVRAG	0.224435	1.08373
SELENOS	0.224417	1.10846
TMEM94	0.224223	0.952224
SEC62	0.22382	1.4649
CTSH	0.223809	0.412251
ADPGK	0.223747	1.40489
TTC17	0.223725	0.546189
PPT1	0.22371	0.40376
WDR62	0.223634	0.988006
GOLIM4	0.223404	1.08228
AUP1	0.22291	1.92743
NHP2	0.222769	1.85577
ARSA	0.222391	0.480123
PIGU	0.222324	0.661345
C2CD2L	0.221702	1.59453
NFX1	0.221628	1.22469
SRPK2	0.221577	1.56586
GRAMD4	0.22156	1.02632
STAM2	0.221472	1.32004
POGLUT1	0.221069	1.80608
GOLGB1	0.22076	1.73864
ENTPD2	0.220382	0.519921
CAPN5	0.219231	0.445566
STX1B	0.218978	0.660045
LBR	0.218659	2.00828
ITGA3	0.218542	0.617158
PEX14	0.218363	2.1556
STX5	0.218082	1.42572
PTPN2	0.217787	1.79815
ST14	0.217758	0.594328
MKLN1	0.217501	1.32259
ATP2A3	0.217203	0.945527
PTP4A2	0.217163	1.0375
TPT1	0.217042	1.17397
GPAT4	0.217015	1.18879
ABCD3	0.216702	0.92728
EMC4	0.216411	1.33336
BRIP1	0.216136	0.761999
DCAF6	0.215995	0.963801
CCDC115	0.215988	1.15265
MTG1	0.215773	0.970437
SLC35E1	0.215494	1.15273
ARHGAP12	0.215485	0.571794
SLC12A2	0.214851	0.917968
WDR4	0.214755	0.902751
RABGAP1	0.214613	2.05118
MOV10	0.214391	1.88914
MRPL20	0.214263	1.29089
ARHGEF7	0.214045	1.22874
TDG	0.213879	1.51361
TMUB1	0.213808	1.08313
RACK1	0.213785	1.29676
LAMB1	0.213745	1.51719
NAPG	0.21361	1.31711
SLC38A3	0.213595	0.335475
NCAM1	0.213539	0.69768
AS3MT	0.213426	0.490294
GSTK1	0.213305	1.97606
ATAD2	0.213226	1.83464
LDLRAP1	0.21263	0.793053
CETN2	0.212449	2.30752
PRDM10	0.212353	0.620788
ATG4B	0.211726	1.87584
CLN6	0.211666	1.49554
ELMOD2	0.211523	1.92592
TIMM29	0.210936	1.19982
UAP1	0.210748	1.44569
ERI3	0.210593	1.0657
ECI2	0.210304	1.71966
SEL1L3	0.209475	0.767328
MRPS14	0.209056	1.05575
CDS2	0.208874	1.07828
NAGA	0.208859	0.409067
P4HA1	0.208664	1.66967
PLA2G12A	0.208627	0.898561
ABRACL	0.208529	1.65135
RPN2	0.208106	1.63299
DHRS4	0.20762	1.905
RHBDF2	0.207483	0.618834
BCL2L13	0.20744	1.35193
XKR7	0.207437	0.55511
ILDR1	0.205862	0.643265
DHRS13	0.205847	1.33131
MANEAL	0.205796	0.985716
EDEM3	0.205561	1.93948
PEDS1	0.205422	1.00052
UBE4B	0.205007	1.84514
HSD17B10	0.204334	1.52136
CUL3	0.203672	1.90099
COL1A2	0.203645	1.09989
LSM5	0.203447	0.467286
GLCE	0.203431	1.05793
CSNK1E	0.203256	1.99581
CASP8	0.203221	1.47184
PSMD12	0.202655	1.98975
POLR2G	0.20197	0.628407
MARCHF6	0.201926	0.84072
HACL1	0.201807	1.45784
TMEM70	0.201662	1.21626
DLG5	0.201616	1.29816
HSD3B7	0.201497	0.480655
TBC1D25	0.200936	1.25747
SLC27A3	0.200928	0.8983
BSPRY	0.20074	0.592761
CLTC	0.200597	2.23767
USP34	0.200461	0.691869
PTPRA	0.200296	0.522124
THEM6	0.200253	1.13285
DDHD2	0.200016	1.352
CNNM4	0.199802	0.738296
AP5M1	0.199617	1.17911
KIAA2013	0.199516	0.919837
MT-ATP8	0.199489	1.02218
NAA25	0.199415	2.61818
H1-0	0.199377	0.576845
MANF	0.199093	2.03597
ARL6IP5	0.199034	1.40853
FAM3C	0.198884	0.899589
VPS13C	0.198745	1.88107
PECR	0.198729	1.77607
HOMER2	0.198396	1.4964
PHKB	0.198105	0.705887
EMC9	0.197565	0.721199
HIP1R	0.197023	2.19471
MRPS27	0.196826	1.60867
AGL	0.196727	1.80826
GSTO1	0.196232	1.36204
CENPB	0.196088	0.697455
SMPD4	0.195902	1.45778
CPVL	0.195642	0.416718
AP1AR	0.195509	0.711698
TMEM74	0.195238	0.479759
ZDHHC17	0.194928	1.02914
PREB	0.194331	1.20928
TM9SF1	0.194275	0.888842
FUT11	0.19383	1.22686
GRB2	0.193766	2.19469
FRMD3	0.193617	0.956891
CEP152	0.193118	1.05831
MALSU1	0.193052	0.551255
INA	0.192914	1.22409
PDZRN3	0.19269	1.21209
FBXO7	0.192636	0.37772
MLX	0.192478	0.566611
MFN1	0.192235	1.23243
CYBC1	0.192175	1.1212
CACNB3	0.191788	1.39317
MOGS	0.191659	1.24117
AP1G1	0.191541	1.64855
CYP20A1	0.191478	0.99536
DNAJB11	0.191388	1.70081
NUP188	0.191228	1.21314
BPNT2	0.191206	0.941617
RAN	0.190734	0.992592
ASNS	0.190606	1.48815
NMRK1	0.190528	1.33247
TOM1L2	0.190467	0.82873
RREB1	0.19027	0.359026
CDIPT	0.190177	1.44925
PDP1	0.190169	0.565405
GOLGA2	0.189852	1.04766
TMX1	0.189437	1.16495
ACYP1	0.189388	1.3479
CLPTM1L	0.18875	1.06886
PLCH1	0.188254	1.19194
TM9SF3	0.188234	0.756661
HERC1	0.18739	1.56686
MCMBP	0.187261	1.07179
SYNE2	0.186849	1.58352
FAM120B	0.186636	0.308868
NEMP1	0.186482	0.895763
ARIH2	0.186345	1.10282
RPL18A	0.186158	1.49451
GOLM2	0.18555	0.988349
MRPL35	0.185469	0.893182
NTAN1	0.185468	1.24613
TMX4	0.185335	0.89189
VPS26C	0.185046	0.899921
TMEM14C	0.184529	0.387799
ENO2	0.184352	1.50458
MRPL1	0.184119	1.31033
FKRP	0.182082	0.637051
ACOT8	0.181929	1.04815
MLEC	0.181835	1.21177
ZFAND6	0.181462	1.32712
COG6	0.181301	0.825581
RHEB	0.180727	1.48455
RBP1	0.180638	0.787775
NENF	0.179887	1.59876
TBL2	0.179758	1.41768
RHBDD3	0.179664	0.215359
PLEKHA2	0.179472	1.52551
PTGES2	0.178921	1.48512
SCCPDH	0.178814	1.09025
PTDSS1	0.178767	1.11253
TMEM134	0.178648	0.62695
EEA1	0.178559	1.78835
GBE1	0.177631	1.73038
MANEA	0.177553	0.619728
FTO	0.177543	1.08492
KLHL42	0.177303	0.505567
MRPL30	0.177222	1.32393
VWA8	0.177025	0.9243
ANO10	0.176911	1.0477
ALK	0.176714	0.479205
SCG3	0.175925	1.13858
PRKACA	0.175863	1.69135
KIRREL1	0.175582	0.555236
TMEM135	0.175105	0.5645
RIC8A	0.174998	1.46634
SNX15	0.174878	1.19232
CACNB2	0.174637	0.726305
ARL1	0.174473	0.863454
MRPL39	0.174127	1.32225
ANKRD28	0.173567	1.1364
ARMT1	0.173508	1.08496
SPCS1	0.17341	1.09646
PLD3	0.173324	0.355108
MAPK14	0.172649	0.991464
NAMPT	0.172495	1.47273
ATP1A3	0.17241	0.495996
CDK9	0.17225	0.280475
PMFBP1	0.171872	0.530599
EMD	0.17142	1.99205
TMED2	0.171357	1.13803
PWP2	0.171087	0.98177
FAM171B	0.17093	0.340448
STT3B	0.170857	1.14409
TIMM50	0.170802	1.39511
SLMAP	0.170696	1.603
MYO5A	0.170486	1.53108
GCLM	0.169396	0.792954
AHCY	0.168527	1.50347
GORASP1	0.168402	0.661181
ACE	0.168321	0.430448
NFS1	0.168184	1.09947
SDHAF2	0.167966	0.49671
ATP1B3	0.1676	0.550516
GLS	0.167154	1.30317
ATP5F1C	0.167074	1.2793
ZRANB2	0.166795	0.87841
XXYLT1	0.166586	0.734138
GALNT3	0.166106	0.860298
FAAH	0.165704	0.759597
CDH2	0.165516	0.515924
PFDN5	0.165479	1.40379
GNB2	0.165378	0.369767
H6PD	0.165104	0.540984
DYNC2LI1	0.164976	1.2436
FAM20B	0.164905	0.659629
RPN1	0.16489	0.98131
FUNDC2	0.164851	1.10646
TAPT1	0.164581	0.577845
TOM1	0.16454	0.734741
PMPCB	0.164437	1.29827
SHISA4	0.163842	0.389854
POFUT1	0.163654	0.981403
ERAP1	0.163508	1.36578
UBE2J1	0.163396	0.680346
LONRF2	0.163391	0.605838
SPG7	0.163379	0.627998
PRKCA	0.16297	1.62926
DPM3	0.162885	0.546491
HADHA	0.162717	1.39521
EHHADH	0.162196	0.808356
SLC30A7	0.162121	0.323372
PCYOX1	0.16212	0.864385
PIGG	0.162052	0.639303
PPP2R5C	0.162045	1.40281
COQ10B	0.161853	0.7183
POGLUT3	0.161577	1.25868
CPT1A	0.161234	0.933992
GABRA1	0.161203	0.436915
GALNT2	0.161173	0.772948
DLG2	0.161147	0.367631
KTN1	0.16103	1.27968
NCAPG2	0.161021	1.18577
MZT2A	0.160545	0.550766
ZC3HAV1L	0.160435	1.38706
HSBP1	0.160163	1.22776
TREX1	0.160117	0.812051
ZNF184	0.15956	0.658794
LEMD2	0.159481	1.19067
SCPEP1	0.159381	0.30932
RABEP1	0.158807	1.49209
PKMYT1	0.158769	0.902074
PEX1	0.158529	0.936576
PNPLA4	0.158167	0.795873
CD58	0.157052	0.401691
SEC22B	0.157044	1.12006
TYSND1	0.156931	0.528283
NRBF2	0.156816	0.514027
RNF5	0.156794	0.363149
SLC15A4	0.15642	0.305524
TAOK2	0.156293	0.810838
SUCO	0.156275	1.09867
TMEM33	0.155956	0.447489
NHLRC3	0.155854	0.294567
NEFH	0.155628	1.15187
ABHD16A	0.155611	1.02096
CDCP1	0.155507	0.321788
GM2A	0.155506	0.213019
IPO5	0.155228	1.27687
ATG2B	0.154907	1.14353
TCAF1	0.154805	1.3642
COG4	0.15445	0.519621
POLR1B	0.154223	1.01594
TRIM24	0.1542	1.26861
BRI3BP	0.154045	1.02833
WDR47	0.153889	1.06206
UGGT1	0.153885	1.03732
CORO2B	0.153713	1.39128
PPP1CB	0.153627	1.52176
CLGN	0.153559	0.868831
SKIC3	0.153408	1.2421
PYGB	0.153312	1.15824
PPP4C	0.152849	0.602969
ARID4A	0.152837	0.62925
EXT2	0.152814	1.25547
REEP4	0.152723	0.636495
VAV3	0.152401	0.876707
SNUPN	0.151896	0.752987
COG7	0.151861	1.22509
MMGT1	0.151474	0.822036
RANBP2	0.151105	1.04919
HECTD3	0.150503	0.325202
PLSCR3	0.15044	0.3594
DOCK7	0.150291	1.77584
IPO11	0.149941	1.56563
CPNE4	0.149746	0.351864
BPNT1	0.14961	1.40932
ROBO1	0.14928	0.383421
DENND6A	0.149244	1.30443
MPP3	0.149093	0.783995
MICOS13	0.149057	0.865802
LACTB2	0.148982	1.6968
TRRAP	0.148664	0.987399
MTSS1	0.148413	0.5053
XK	0.148385	0.146156
FIBP	0.148196	0.612303
MRPS2	0.148078	0.762297
THUMPD1	0.148046	0.702209
GSN	0.147698	0.790086
MICU2	0.147272	1.043
IDH3B	0.147121	0.968357
TMED7	0.147101	0.678775
GPX7	0.146868	0.804545
NCAPH2	0.146719	0.416166
STARD3NL	0.14661	0.33449
CNPY2	0.146234	1.30789
CNTNAP1	0.146134	0.751588
SEC63	0.145841	0.747029
EMC2	0.145839	0.713247
TRAPPC9	0.14562	0.342899
GPAA1	0.144945	0.867292
STBD1	0.14493	0.419538
ITPR3	0.144839	0.753891
PRMT1	0.144838	0.68941
SERPINH1	0.144747	1.05033
SGSH	0.144541	0.274509
ERLEC1	0.144487	0.800935
GALNT12	0.144237	0.427527
RALY	0.143672	0.363242
GOLGA5	0.143575	0.6726
NDUFA3	0.143079	0.808096
DCP1A	0.143045	1.52346
DCK	0.142913	0.838615
TMF1	0.142799	0.781185
CEBPZOS	0.142674	0.550431
NDUFA10	0.14262	1.02146
MAN1A2	0.142062	0.546152
UBE4A	0.14202	1.28391
DHX40	0.141572	0.865604
RPUSD4	0.141281	0.670586
PEX6	0.141259	0.690645
PPP1R3D	0.141176	0.2813
CTBS	0.141051	0.211738
EMC6	0.140994	0.730818
LRRC59	0.140841	0.822939
TRIQK	0.140074	0.77425
ACADSB	0.140036	0.769626
NGDN	0.139897	0.510031
NOMO1	0.139808	0.72238
RNPEP	0.139688	1.30911
CPSF4	0.13946	1.35004
NEK7	0.139459	0.644561
BTAF1	0.139277	0.547528
N4BP3	0.139224	0.45028
USE1	0.139062	0.766058
PRKCD	0.138694	0.66848
CMC4	0.138683	0.662379
UGT8	0.138193	0.877386
ITGA2	0.138099	0.318197
DHRS7B	0.138046	0.858296
CYLD	0.137963	0.609898
ISYNA1	0.137885	0.768746
RTN4IP1	0.137871	1.05296
LRPPRC	0.13784	1.06584
RABGGTB	0.137738	0.9503
YME1L1	0.137685	1.12837
YIPF5	0.137611	0.899252
ASPH	0.137122	0.898043
MBOAT7	0.13653	0.78312
BAG2	0.136526	0.887372
RTN1	0.136383	0.914604
PEF1	0.13637	1.15358
GOSR1	0.13632	0.665928
MYO19	0.136123	0.567708
WDR89	0.135897	0.454416
PET100	0.135761	0.827466
ARMC10	0.135659	0.996768
TBPL1	0.135493	0.626659
MGST2	0.135471	0.460542
BROX	0.135459	1.44878
ANO8	0.135383	0.442738
PFKM	0.135292	1.48271
ALDH1B1	0.134956	1.18908
HERC2	0.13492	1.01083
WWOX	0.134836	0.518502
PIGT	0.134819	0.757516
PIN1	0.134798	1.07756
LSR	0.134542	0.292171
RIOX2	0.133953	0.594455
METAP1	0.133708	1.38744
KYAT3	0.133589	0.997536
CD44	0.133439	0.296317
VPS16	0.133258	0.844222
MESD	0.132823	1.54063
RPAP1	0.132765	0.350638
DNAJC25	0.132712	0.516704
C3	0.132711	0.283942
SELENOK	0.132704	0.493648
INF2	0.132602	0.987202
NMT1	0.132506	1.03734
TIMM44	0.132203	1.15732
DYNC1H1	0.132094	1.23135
CCDC134	0.132031	0.818775
MON2	0.13156	1.24887
RHOT2	0.131427	0.782939
BDH1	0.131317	0.748794
CSNK2A1	0.131239	1.34933
STK11IP	0.131027	0.376182
RALB	0.1308	0.356097
ABCB7	0.130796	0.873307
CSNK2A2	0.130783	1.02587
SSBP1	0.13074	0.098113
GNPTAB	0.130594	0.566189
GALK2	0.130563	0.351172
COPB1	0.130523	1.27073
OSBPL11	0.130335	0.80208
DTNBP1	0.130281	0.246362
BMS1	0.129847	0.564589
MRPL44	0.129638	0.867687
MRPL57	0.129447	0.759622
THSD7A	0.129336	0.339389
ALG9	0.129253	0.715259
RNASET2	0.128594	0.216644
UTP20	0.128531	0.232372
HOOK2	0.128172	0.847953
TRUB2	0.127802	0.538706
GNAO1	0.127661	0.257575
ACAA1	0.127527	0.939797
RIMOC1	0.127436	0.508463
GOLPH3	0.127164	1.35429
ZNF397	0.127056	0.826748
GDAP1L1	0.126878	1.04955
OTULINL	0.12676	0.370086
AKAP1	0.1267	0.859431
RAP2B	0.126655	0.321897
RDH13	0.126249	0.957285
UQCC3	0.126131	0.424153
DDX20	0.126024	0.812953
UBR4	0.125789	1.44515
RTN4RL2	0.125639	0.276369
RAP1GAP2	0.125608	0.172935
PTGR3	0.125141	0.346219
DAP3	0.125124	0.851081
OPA1	0.124994	1.12372
SAMD9	0.124884	0.79095
TXNDC15	0.124804	0.34159
ANKLE2	0.124626	0.984731
MRPL3	0.124496	1.16106
NACAD	0.124371	0.362828
PEA15	0.124244	0.758692
PCID2	0.124192	0.514169
GOLGA4	0.124173	0.993943
NT5DC2	0.124081	0.806113
BAZ2A	0.123685	0.468712
GNG8	0.123393	0.310102
ADPRHL1	0.123249	0.360998
AKR1B10	0.122896	0.742465
TRMT10C	0.122894	0.795706
CEPT1	0.122596	0.540447
RPL31	0.122577	0.78578
RPL7	0.122267	0.732001
STX1A	0.12207	0.343902
STXBP1	0.121854	0.398401
TOP2B	0.121724	0.990236
MYG1	0.121716	1.09569
POMGNT1	0.121466	0.274704
MRPS34	0.121451	0.511888
TMED4	0.120974	0.603676
EMC1	0.120875	0.466501
MAGT1	0.120727	0.688666
DHX38	0.12044	0.417429
ADSS1	0.119636	0.757416
MYD88	0.119613	1.02833
GGA2	0.119371	0.721138
CERT1	0.119247	1.38246
DDOST	0.119238	0.684523
TAPBP	0.11919	0.578998
ERN1	0.119184	0.481338
TMSB4X	0.119025	0.646801
MAPK3	0.118833	1.15561
NAA35	0.118684	0.901135
MISP	0.118636	0.729263
LMF2	0.118533	0.662276
TBC1D13	0.118505	0.88363
DNAJB4	0.118334	0.383324
CREB3L2	0.118174	0.527749
THOC6	0.118045	0.757344
RIMS4	0.118044	0.290964
TNPO3	0.11797	0.679933
NDUFAF1	0.117681	0.414396
RPL21	0.117357	0.680712
ZNF417	0.117321	0.344058
RTN3	0.117231	0.753521
VPS13D	0.116643	0.293776
GNG3	0.116628	0.264372
FAM171A2	0.116444	0.23718
TXNDC12	0.11641	0.877131
PAXIP1	0.11641	0.762476
TOR2A	0.116406	0.532455
GAS2L1	0.116207	0.546001
TMT1B	0.116052	0.293435
TMEM245	0.115964	0.706888
ARF5	0.11596	0.706406
RABAC1	0.115849	0.47098
XPO4	0.115764	0.407585
SEC61B	0.11556	0.751232
GIPC1	0.115454	0.9077
TMED8	0.115146	0.602284
LTBP4	0.114986	0.418043
HSPA8	0.114935	1.22249
[truncated: 4,473 more rows]
