# Supplementary material for: A Stress-Adaptive Lipid Kinase Axis Defines Metabolic Vulnerabilities in Neuroendocrine Prostate Cancer
Source: bioRxiv. 2026 Jun 18:2026.06.15.732391. Preprint. [Version 1] doi: 10.64898/2026.06.15.732391 (PMC13411104; doi:10.64898/2026.06.15.732391)
Supplement: Supplement 13 — Table S12. Quantified proteins identified by lyso-IP based proteomics following apilimod treatment in LTL331R-CL cells compared to DMSO. Related to Figure S11 and the STAR Methods. [file media-13.xlsx]

## Sheet: S12
Supplementary Table 12. Quantified proteins identified by lyso-IP based proteomics following apilimod treatment in LTL331R-CL cells compared to DMSO. Related to Figure S11 and the STAR Methods.
Gene symbol	Log2FC	-Log10(p-value)
LAPTM4B	4.50225	8.67215
LDLR	4.0903	9.41724
APOB	3.74717	9.17761
NCOA4	3.73531	8.5059
SMIM22	3.71837	7.34559
LAPTM4A	3.53444	7.47185
SPINT2	3.39829	9.10204
TMEM59	3.35511	8.40154
APLP1	3.33864	9.01675
ITM2C	3.28421	8.33997
NRSN1	3.28046	6.35705
APP	3.26944	8.3667
NSG2	3.26741	7.85657
NSG1	3.23815	6.2576
GINM1	3.21796	7.22579
NBR1	3.1966	8.22829
MAP1LC3B2	3.19308	6.48272
APLP2	3.17464	8.71235
NRSN2	3.1574	7.95943
B4GALT5	3.12725	6.91679
DNER	3.08971	7.1534
ITM2B	3.06986	7.80544
GABARAPL2	3.02105	8.06329
NDFIP2	3.02093	7.30446
FAIM2	3.00684	8.014
TAX1BP1	2.99952	8.78382
RNF182	2.90054	6.45226
GFY	2.87484	7.33115
CD83	2.84634	6.79357
SYT11	2.82747	7.92542
SEZ6L	2.82384	7.78518
CALCOCO2	2.81628	9.05742
LRRN3	2.80556	5.8344
TMEM127	2.79171	7.12472
LRP12	2.77548	7.09267
TNRC6A	2.77495	7.43037
SPG21	2.76374	7.00467
TMEM185B	2.74845	8.04727
PBXIP1	2.72329	8.28101
PCDHGA1	2.69439	6.11345
MMP16	2.68067	6.1337
LRP10	2.67295	6.64023
ISLR2	2.66869	7.72466
CD79B	2.64369	6.55814
PCSK9	2.63315	7.79525
COL25A1	2.63018	7.7435
TMEM179	2.62493	6.44125
GJC1	2.61255	6.43215
SLC38A2	2.60717	7.00148
CRIM1	2.58972	7.31873
MFAP3	2.56907	6.35299
SYT13	2.56416	7.65122
HEPACAM2	2.55732	6.70721
SERINC1	2.55278	6.59676
TMEM59L	2.53943	6.24127
ST8SIA2	2.53314	7.25654
MTMR4	2.51819	7.0623
DLL3	2.51754	7.21879
TPRG1L	2.50572	6.11241
TNFRSF12A	2.48812	5.31765
BNIP3	2.48235	6.00958
MARCHF11	2.47808	6.02732
LRRN1	2.47654	6.21439
MICA	2.47601	5.08192
PLEKHB2	2.46994	6.71019
LRTM2	2.46939	7.03212
TMEM54	2.45987	5.96742
GRN	2.44014	7.79811
RNF130	2.44002	6.4342
PCDHA12	2.42809	5.32233
SQSTM1	2.42808	8.30658
SLC26A11	2.4258	6.26699
PLA2G3	2.42261	6.78085
PCDHB13	2.41993	6.59383
DGCR2	2.40273	6.10438
SCN3B	2.36685	7.02904
HS3ST5	2.35232	6.50336
PCDHB14	2.35204	7.00609
SEMA5A	2.34855	7.37413
CCPG1	2.345	7.15666
BMERB1	2.33341	5.82312
PCDHB16	2.30791	6.91717
RNF19A	2.30632	5.89802
PCDH8	2.28758	6.20333
PCDHB5	2.284	6.96433
PRSS8	2.27704	6.75726
SEZ6L2	2.27573	6.73065
SGCE	2.27459	6.93172
SEZ6	2.27393	7.36017
TMEM184B	2.27374	4.9724
BMPR1A	2.25005	5.69848
SLC2A6	2.24586	5.06927
PCDHA11	2.24231	6.41875
XPR1	2.23798	5.57571
PCDHGB5	2.23709	5.83214
TMEM248	2.22077	7.01705
LFNG	2.21695	5.07295
PCDHA5	2.21362	6.36233
SDC4	2.21319	5.74912
NDFIP1	2.20645	6.43861
ADAM19	2.20416	5.79059
PCDHA2	2.20356	6.89168
MFSD2A	2.20085	5.44456
TF	2.19611	7.68576
SERINC3	2.19346	6.12239
IFNGR1	2.18024	6.54495
SYT5	2.1789	7.09173
HBEGF	2.17445	5.97702
KCNA2	2.17199	6.38221
NPDC1	2.16807	6.26142
SLC7A14	2.16415	6.22241
RBP4	2.15986	5.80383
ARRDC3	2.15578	6.07737
HS6ST2	2.15054	5.85615
PCDHB2	2.14014	6.88696
SLC4A2	2.13905	6.72559
GPC3	2.13654	6.73249
FZD6	2.13082	7.01973
IFNGR2	2.12976	5.39873
SECTM1	2.11903	5.84741
PCDHGB1	2.10507	6.63093
IL6ST	2.09952	6.41198
SLC20A1	2.09439	5.52153
SLC6A17	2.09236	5.36556
TMEFF1	2.0848	5.59491
TMEM63C	2.08159	4.95466
TMEM123	2.07384	5.20789
SLC35G2	2.07303	6.54376
SYT4	2.06789	6.63614
PRSS23	2.05692	6.55437
HAS3	2.05125	4.85618
RNF149	2.05121	6.12608
BMPR2	2.05042	6.20149
TYRO3	2.04538	5.58043
ADGRG1	2.03674	6.00243
SORL1	2.03484	6.12133
SLC35D3	2.03083	3.71652
LITAF	2.02609	4.97619
MANSC1	2.01665	6.26586
ZNRF3	2.00445	5.06029
ECE1	1.99037	6.40009
SUSD6	1.9894	5.53531
NKD2	1.97245	5.7167
TMEM184A	1.96622	4.91711
SCD	1.96412	9.34434
ANTXR2	1.96333	6.22291
FDFT1	1.95945	10.0048
WFS1	1.93515	7.0624
HLA-E	1.93316	6.86392
ABCA2	1.93173	6.4666
ABHD17B	1.93049	5.42524
CYB561	1.92724	4.8173
LRP8	1.92026	6.0035
ADAM12	1.91849	4.97414
PI4K2A	1.91675	5.57584
VAMP7	1.91281	5.55957
GABARAP	1.90948	6.42206
PCDHB11	1.90837	5.74959
STMN3	1.904	6.42777
PTPRD	1.90381	6.59306
RELN	1.89939	7.80184
IL10RB	1.89104	6.23904
RUBCN	1.88962	6.05638
TMEM200C	1.8825	5.3327
LRP5	1.87999	5.99674
UGCG	1.8779	6.96687
SLC29A1	1.86441	5.25615
DLL1	1.86123	6.08427
ZDHHC20	1.85933	5.13432
RETREG1	1.85545	7.08045
TNFRSF21	1.85231	5.40689
RNF11	1.84516	6.29872
C1QL4	1.83913	5.37969
WWP2	1.83888	3.99539
LHFPL5	1.83638	5.8686
NETO2	1.83543	5.69955
CALCOCO1	1.82852	7.45991
TMEM9	1.82827	5.99669
DAGLB	1.82039	4.74123
MREG	1.82011	4.71467
SLC19A1	1.81805	6.09166
NRP1	1.81632	5.6471
CD320	1.81366	6.60348
CERK	1.80796	5.16149
DDR2	1.80521	6.35283
LRP11	1.80109	5.95624
ADGRF5	1.79435	5.34707
VAMP4	1.79288	4.71806
AGTRAP	1.79199	5.11969
SDC2	1.79095	5.61985
RAB7A	1.78568	5.08853
NEU1	1.77705	5.94479
BACE1	1.773	5.74434
PCDHB10	1.77102	5.84703
ANTXR1	1.7698	5.8498
PCDHGC3	1.76274	5.36031
SLC9A1	1.76039	5.78313
GPC1	1.75909	5.50985
PCDHB1	1.75747	5.61118
PMAIP1	1.7564	5.88881
NTN3	1.75617	5.7805
TMEM50A	1.75562	4.99404
ATP6V0A1	1.75468	5.63896
KCNK1	1.74931	3.50736
LRRC26	1.7471	5.25671
CTSF	1.74696	5.82858
RHOB	1.74222	5.45852
MAP1LC3A	1.73674	7.10958
FAM174B	1.72371	5.00038
SLC17A6	1.72368	5.92524
FCGRT	1.72334	5.71326
KIRREL2	1.72192	5.6101
IGF2R	1.72033	5.88163
STX12	1.71871	5.67922
SPINT1	1.71075	6.00879
SNX17	1.70646	5.8585
PTPRF	1.69447	5.5712
ATP6V0D1	1.68866	5.94872
TSPAN13	1.6862	5.72775
FAT4	1.67447	4.55027
CLCN6	1.67107	5.82236
UXS1	1.67064	6.8612
KCNA3	1.66595	6.0459
LHFPL3	1.66417	4.17172
TFRC	1.65993	6.15461
TMEM132A	1.65556	5.3572
CACHD1	1.65012	3.85975
HLA-C	1.63993	5.96653
KIDINS220	1.63452	6.12892
ST8SIA3	1.63344	5.82843
SEMA5B	1.62981	4.15235
CHIC2	1.62883	4.75406
SEMA6D	1.62361	5.25252
COLEC12	1.618	5.35646
LAMTOR1	1.61787	4.49386
SLC22A17	1.61535	3.88298
SLC35F5	1.61089	3.95905
PI4K2B	1.60492	5.12282
SORT1	1.59953	5.81514
TMEM63B	1.5969	4.82796
CHRM4	1.59436	5.42833
KCNA1	1.59126	5.72552
RNF128	1.58984	4.13578
ITIH3	1.58877	5.42057
NRXN3	1.58805	4.97278
NRXN2	1.58478	3.93066
IGSF9	1.57154	5.17065
IGSF9B	1.5658	4.66119
SPICE1	1.56456	5.08699
CYP51A1	1.56426	9.08097
RELT	1.56237	4.19107
SMIM29	1.56021	5.01148
VAMP8	1.55907	5.06848
USP31	1.55247	3.60491
MYORG	1.54012	5.36726
LTF	1.53898	3.46591
CLCN3	1.53832	4.90283
NTS	1.53676	6.71195
VLDLR	1.53619	5.58645
CD46	1.53326	5.68472
FZD3	1.5301	4.05628
SLC6A6	1.52811	4.43056
MARCHF3	1.52791	4.61886
SPPL2B	1.52782	5.6681
ATG9A	1.52762	4.71948
TMEM9B	1.52557	4.59261
PIP4P1	1.52123	4.64449
RAB33B	1.51452	5.4937
PCDH18	1.51385	4.30913
FAM234B	1.51065	5.3108
KIT	1.50797	6.10209
KCND2	1.50342	4.80734
HSPA13	1.5017	5.94353
SFT2D2	1.49863	4.28395
SLC49A4	1.49822	4.31637
PRRT3	1.49744	4.66036
SLC11A2	1.49544	4.80754
LRIG2	1.48961	4.79806
GDPD5	1.48929	5.00458
DSC2	1.48118	5.36748
SLC43A2	1.47299	5.03467
ABCA3	1.47086	4.6913
SPRY4	1.45954	5.1562
GAL3ST1	1.45648	5.40332
ST6GAL1	1.45588	5.75054
WDFY1	1.45393	6.16472
IFNAR1	1.45126	4.20819
SLC9A6	1.45113	5.64437
FRRS1	1.45028	4.26563
APOM	1.4475	4.18939
SEMA3E	1.44695	5.49829
RAB3D	1.44485	7.14228
TC2N	1.44327	4.93499
EPCAM	1.44325	5.07808
DDR1	1.44258	5.34032
B3GNT5	1.4389	3.78326
ATP8A1	1.4382	4.34068
TNIP1	1.43725	6.08784
APOE	1.43674	5.5644
CST3	1.43372	5.00368
LRIG1	1.43076	4.95988
SHISA5	1.42978	3.30705
GPC4	1.42954	4.49479
LGALS8	1.42475	4.00022
RAB32	1.41983	4.97574
SQLE	1.41938	8.11226
TOLLIP	1.4185	5.34518
HMGCR	1.41804	7.49473
PTTG1IP	1.41774	4.59239
CADM3	1.41729	5.79312
ZDHHC14	1.40602	4.69204
IGFBPL1	1.40105	5.58862
GPC2	1.39998	4.05053
PTPRS	1.39797	4.43704
ABCC5	1.39708	6.4629
EVI2A	1.39507	4.1996
LMBRD2	1.39294	5.45245
ATP6AP1	1.38899	4.86389
FADS2	1.38791	8.40317
TRIM32	1.38609	6.59279
CELSR3	1.38306	5.99929
LNPEP	1.38276	4.9829
LINGO1	1.3811	4.40451
CLDND1	1.38066	4.51443
TPCN1	1.37723	4.30222
TPBG	1.3755	4.4749
VTI1A	1.3717	4.75349
DAG1	1.36984	4.85718
BNIP3L	1.36943	4.32044
CHST12	1.36703	3.0827
SNX16	1.36697	5.10475
LDLRAD3	1.36507	4.75547
GPRC5C	1.36398	4.95323
LAMP3	1.36287	3.84276
UNC5A	1.35807	5.14728
CDH24	1.35797	3.41307
ITFG1	1.35656	4.91786
FNDC10	1.35623	4.22844
TMEM106B	1.3556	4.03872
PERP	1.3545	2.49027
SYT1	1.35438	5.28702
TMPRSS3	1.34233	5.73012
CRB3	1.33648	2.7002
ATP9A	1.33507	4.91952
ATP13A3	1.32562	4.81979
CXCR4	1.31688	3.71872
CYSTM1	1.31566	2.99412
SLC24A2	1.31321	3.85247
SLC7A1	1.31178	4.59998
SLC5A3	1.3113	3.99942
DENND11	1.30869	5.05636
ATP2C1	1.30579	6.23638
DNAJC5	1.30502	3.57459
FADS1	1.30345	6.86169
LSS	1.30211	6.35586
ADAM11	1.30126	4.71388
AGRN	1.30064	4.90041
ATRN	1.29786	4.91502
CLDN4	1.29767	4.84605
F5	1.296	3.8056
UNC5B	1.29422	4.98804
TSPAN31	1.29051	4.22022
RAB24	1.28984	4.12326
PDIA5	1.28728	6.86803
APH1B	1.28656	3.99388
PGAP6	1.28396	3.60039
NISCH	1.28116	7.60922
INSR	1.27604	4.97431
PCNX3	1.27558	3.7463
CTSL	1.27198	4.91057
STX6	1.27159	5.08181
RB1CC1	1.27023	5.28837
SEMA4B	1.26869	5.14483
PLEKHH3	1.26828	4.82614
LIPA	1.26361	4.36784
LAMTOR2	1.26001	3.73118
SLC2A1	1.25783	4.52983
SDC1	1.25531	4.27941
RAB39A	1.25501	4.52858
STX7	1.25189	4.48771
SEMA4D	1.25145	4.22173
CHST8	1.24944	3.36084
SLC12A4	1.24917	5.03701
LAMTOR5	1.24625	3.64334
ACVR1B	1.24606	3.98494
RFFL	1.246	3.07327
TSPAN3	1.24382	3.83295
CMIP	1.24379	6.36561
SLC6A8	1.23849	3.67892
LPL	1.23818	4.30048
SEMA6A	1.2364	4.9803
PLPP2	1.23605	4.267
LAMTOR4	1.23524	3.52487
SLC48A1	1.23469	3.80464
RHOQ	1.23112	3.06085
TESC	1.22526	5.72231
ZDHHC12	1.2243	3.75061
SLC9A7	1.22357	4.07252
TMEM30A	1.22293	4.78945
TTMP	1.22243	3.91418
NEURL1B	1.22121	4.00286
ATP6V1G1	1.22045	4.90913
CADM4	1.2149	3.88103
MYADM	1.21432	3.79479
RAB9B	1.21307	3.51644
FGFR3	1.21275	3.82614
SLC7A11	1.21151	3.78961
EDIL3	1.21057	3.79126
ADAM9	1.21048	4.38208
PLD1	1.20911	3.32042
RAB14	1.20213	5.30969
SYT17	1.20066	4.31625
FAR1	1.19982	5.06946
SLC4A7	1.19866	5.03492
CCDC126	1.19691	5.68451
GPRC5B	1.19525	4.22354
PTPRK	1.19471	4.24585
RAB39B	1.19425	2.7842
VANGL1	1.19175	4.44248
CDK5R2	1.19162	3.89519
RAB19	1.18753	5.29046
PLOD2	1.18189	5.85006
RAB2B	1.1789	4.62097
MFAP2	1.17752	3.7748
MGRN1	1.17724	4.298
SLC39A14	1.1769	3.90652
SLC23A2	1.17061	4.04687
ATP6V0A2	1.16793	4.50811
TMEM192	1.16772	3.78521
VAMP3	1.16124	3.97811
ISLR	1.16054	4.03735
ATP6V1C1	1.15692	4.41282
SLC12A9	1.15434	3.61593
STX10	1.1532	4.1724
ATP6V1D	1.15154	4.60665
SEMA6B	1.1512	3.58194
ATP6V1A	1.14935	4.68979
ATP6V1B2	1.14701	4.34637
PODXL2	1.14546	4.0324
JTB	1.14342	5.15704
FUT1	1.14302	4.06733
LAMTOR3	1.14293	3.13918
DCBLD2	1.14281	4.22528
PALS1	1.14112	5.44855
SEMA4C	1.14056	4.95597
GGT7	1.13949	5.08954
LMBRD1	1.13671	3.50906
GLT8D1	1.13637	4.90042
TGFBR1	1.13464	3.62585
GXYLT1	1.13266	5.70812
VANGL2	1.1259	3.72186
PSEN1	1.1249	3.32236
B4GALT4	1.12051	5.12061
ATP11B	1.1199	4.24532
STOML1	1.11827	4.77505
SLC4A8	1.11763	4.57782
KCNMA1	1.11729	4.18501
STEAP3	1.11668	4.2833
STRA6	1.11651	4.03362
MPZL1	1.11539	4.15552
DCHS1	1.11479	4.20195
OPTN	1.11458	7.0657
NSDHL	1.11342	6.72043
STX8	1.10741	4.1529
TGOLN2	1.10719	5.21458
COCH	1.10211	5.79914
SIGIRR	1.09897	4.35048
TOM1L1	1.0966	4.70054
ATP7B	1.09495	4.02635
MGAT4B	1.09463	4.9805
VASN	1.09283	3.79461
TM7SF3	1.09218	2.50165
DHCR24	1.09141	6.68818
PSEN2	1.09046	2.62695
TMEM184C	1.09	3.34156
FURIN	1.08921	3.91723
CRTAC1	1.08846	3.55905
SCAMP3	1.08695	4.53777
SCAMP2	1.08559	4.25649
ATP6V1E1	1.08294	4.18448
DYSF	1.08028	4.5559
ST3GAL6	1.07877	3.41673
NRXN1	1.07441	3.70247
GABBR2	1.0733	3.82482
RAB3A	1.07261	5.23616
ABCA5	1.07254	4.58519
OTOF	1.06896	4.69258
MICB	1.06745	3.7516
EPHA7	1.06535	3.78859
RAB18	1.06446	6.21259
MFSD6	1.06317	3.48849
HMGCS1	1.06302	7.51749
NPTXR	1.06288	5.76054
APOC2	1.05817	3.32407
ATP6V1F	1.05417	4.75534
TMEM62	1.05375	4.39946
INAFM2	1.05369	4.28457
FAM219B	1.04868	2.69978
MVP	1.04758	6.16287
HGFAC	1.04487	3.21317
SCAMP1	1.04477	4.64022
CTDSP2	1.04411	3.5354
ELAPOR1	1.04297	4.87953
DHCR7	1.04066	6.60184
DSG2	1.03886	3.48637
LRRC24	1.03835	3.21382
JAG1	1.03726	3.49588
PANX1	1.03632	4.25077
MIB1	1.03577	4.08273
SLC3A2	1.03119	3.84411
STX3	1.0305	3.52364
SPTLC1	1.02696	5.93358
RAB33A	1.0263	4.84451
SLC34A1	1.02404	5.70043
PRKAR1A	1.02282	6.96686
RAB3B	1.02273	5.77126
FRS2	1.0217	3.58348
ATP11A	1.02017	3.63147
APOH	1.02015	2.71429
SLC17A5	1.01734	3.17023
PHTF2	1.01347	5.18763
CPD	1.01167	4.46696
SLC19A2	1.01132	3.28248
TENM2	1.00917	2.9385
CSNK1G3	1.00872	3.67973
MEGF9	1.00591	2.85318
MCOLN1	1.00425	3.14637
ABCG1	1.00203	3.03892
F11R	1.00181	3.66274
CXADR	1.00164	3.38808
PACC1	1.00128	4.13506
TMEM237	1.00092	2.44786
LHFPL2	1.00049	2.71926
CELSR2	0.999474	3.61821
NTNG2	0.998778	3.40161
PCDH9	0.995475	3.54295
PCM1	0.994795	7.46413
MUC1	0.992766	3.61165
EPHA4	0.991246	3.56157
ASPHD1	0.98926	4.24504
CROT	0.988859	3.78684
STUB1	0.987989	5.60008
LRRC8A	0.987081	4.37426
KCNN2	0.986746	4.72904
RAB22A	0.984058	3.99125
SPRYD7	0.981372	4.49577
TMEM268	0.980798	2.50011
PSENEN	0.980578	2.28653
IGF1R	0.976281	4.03306
ADAM15	0.975465	3.59232
STMN2	0.975246	3.98247
VTI1B	0.97504	3.55625
TSPAN14	0.97435	3.19625
NAPEPLD	0.972571	2.90049
BCAP29	0.972489	6.11439
RAB27A	0.972271	3.40292
ARL13B	0.970552	3.38892
DISP2	0.969284	3.17498
PINX1	0.966685	2.53816
PTPRN2	0.966449	3.5967
SC5D	0.964454	5.04768
SLC12A6	0.962319	2.93983
TMEM181	0.962053	3.80542
ATP11C	0.958265	3.45086
PAM	0.957724	4.00606
ATP9B	0.952414	3.62375
SMPDL3A	0.9523	3.10412
MEGF8	0.949386	4.46374
CRHR1	0.947732	2.96811
OCLN	0.94503	3.74756
SYNGR3	0.945021	3.853
LRRC8C	0.944509	3.63511
SIDT2	0.938193	2.90696
C6orf120	0.937395	3.12781
SCARB1	0.932278	2.84333
SLC1A4	0.930646	4.26837
MARVELD2	0.930116	3.43185
DSCAML1	0.927919	4.30573
CGA	0.92705	5.34558
ATP6V1H	0.927025	3.79737
MAN2A2	0.926862	3.23006
LRRC8B	0.926771	2.62291
MPDZ	0.926664	5.43132
PCSK1N	0.925735	5.2416
RNF167	0.924613	2.53402
ACVR1	0.923807	3.69021
HLA-B	0.923707	3.43438
TMEM179B	0.922102	2.4398
VAMP2	0.921275	2.89885
IDI1	0.921226	6.90846
FZD7	0.920639	3.60154
RAB2A	0.920592	3.94745
FLVCR1	0.9182	3.8344
CEP68	0.918186	2.54456
KIAA1549	0.917655	4.40052
TM9SF2	0.91599	4.30699
PPIB	0.912978	5.57906
LYSET	0.911192	1.57899
MCOLN3	0.911142	3.15759
KIF26A	0.911095	2.56397
ESAM	0.910167	3.37432
KCT2	0.908712	2.78487
PDZRN4	0.908076	2.55734
SDK1	0.907568	3.15598
ANO1	0.904013	3.55734
KISS1R	0.90364	2.79532
CADM1	0.900794	3.37572
CTDSPL	0.899717	2.39584
YIPF4	0.896461	4.43529
SCN1B	0.895371	2.57417
RAB4A	0.894335	4.10219
ABHD13	0.894215	3.47776
SYP	0.893141	4.61769
FAM234A	0.893136	3.04369
NEO1	0.891832	3.48092
PLOD1	0.890655	5.56345
GC	0.884762	2.62477
RAB15	0.882777	4.3815
PSAP	0.882002	2.66125
SYTL4	0.880011	3.09986
SREBF1	0.879813	4.73827
AKAP11	0.879047	2.887
NDRG4	0.875046	5.82933
REEP1	0.873582	5.86489
ZDHHC18	0.87153	3.08924
RNF13	0.870697	2.53886
ACVR2A	0.870667	4.83688
FASN	0.869098	7.38698
TMEM222	0.868274	3.72256
ATP8B2	0.868125	3.80865
RAB4B	0.864251	3.62721
SLC30A1	0.864121	3.30979
B2M	0.863057	3.13218
ATP8A2	0.860925	3.0292
SYTL1	0.859996	2.94825
NECTIN2	0.859068	3.30008
ZDHHC15	0.857766	3.79243
PODXL	0.856254	4.0051
ANKRD46	0.855636	3.54126
TTYH2	0.854911	2.0295
RETREG2	0.854863	2.92002
SLC43A1	0.852232	2.4164
NDRG1	0.851944	5.83746
RAB27B	0.851201	3.1052
UBIAD1	0.850846	4.24056
SLC2A8	0.849702	2.3504
RAB21	0.844433	3.92098
CD151	0.84432	3.13522
SDK2	0.840852	2.89142
NPTX1	0.839492	4.41863
QPCT	0.837625	4.01516
JAM3	0.83734	3.04444
YIPF3	0.835961	4.21918
SLITRK1	0.835177	2.37863
ARL8B	0.832819	2.78843
LNX2	0.829926	3.66686
RAB5B	0.828212	3.50654
MYO9A	0.827624	3.09341
GOLGA7	0.826632	2.60398
L1CAM	0.824195	3.7135
LAMC2	0.823442	4.4079
RAB5C	0.823315	4.05715
CHPF2	0.82308	5.6422
SNX13	0.82275	4.20324
VWA5B2	0.819982	3.35811
ZDHHC13	0.819325	4.44959
LMTK2	0.817783	3.86269
FBXL20	0.817512	3.44495
P2RX4	0.816518	2.12323
ADCY6	0.812917	3.01943
SHB	0.811841	2.35514
UNC93B1	0.810767	3.10723
NPC2	0.808246	2.55629
CRLF1	0.806053	4.40189
TSPAN6	0.805901	2.73304
B4GAT1	0.805844	4.08467
EFCAB14	0.805085	3.45081
PCSK2	0.804914	4.59626
KEAP1	0.804306	4.3197
GPR180	0.803857	4.28775
B4GALNT3	0.803667	2.70853
C11orf52	0.801876	2.86453
HLA-A	0.800205	2.92903
CHSY1	0.799216	3.79701
SYPL1	0.799143	3.50871
EVC2	0.798697	2.29382
CLSTN1	0.798495	4.2559
SLC4A5	0.79717	3.06544
RGMA	0.796466	2.43064
STARD3	0.793459	2.37609
CHP1	0.793188	5.14955
RAB12	0.793169	4.41524
APOC3	0.793163	2.4965
TMEM51	0.793102	1.56594
SYNGR1	0.792992	2.868
SFT2D3	0.791827	3.89365
JAK1	0.790935	3.20608
IGSF3	0.790051	2.65369
CCZ1	0.788586	3.76133
RUFY2	0.787749	5.57514
PTPRZ1	0.785739	2.69424
NPTX2	0.78556	4.30098
CHST10	0.784087	4.5517
SLC15A1	0.783179	2.44792
STX16	0.782931	3.55177
DEF8	0.782795	1.90446
MGAT5	0.776602	2.81379
CTSA	0.776596	2.13713
M6PR	0.775713	3.80968
ASTN1	0.775395	2.26645
MLF1	0.774925	3.05632
CACFD1	0.774488	3.07916
SLC15A4	0.772545	2.4445
EPB41L5	0.771898	2.86473
ACSL4	0.770817	5.84128
DAGLA	0.770578	3.24855
ENPP4	0.77044	2.00241
ASTN2	0.76825	3.21987
NPC1	0.767773	2.42933
DNAJB14	0.767496	2.79828
EPHA3	0.767155	3.12717
RAET1G	0.76552	2.98584
OLFM1	0.760768	4.41681
SLC35F6	0.759359	2.35028
ALB	0.757989	2.05155
SLC1A5	0.757824	2.87938
KCNH2	0.757135	3.10228
RRAGC	0.756217	3.47721
CNTN3	0.755399	3.11719
SPOCK1	0.755252	4.71931
TXNDC16	0.755206	5.06001
CLDN9	0.75475	2.23233
TSPAN15	0.751514	2.87122
ELAPOR2	0.751287	3.40413
VPS45	0.746562	4.00772
MGAT2	0.744641	3.25408
B3GNT9	0.744307	4.24498
NPW	0.743534	2.25807
NICOL1	0.741083	3.67265
MFGE8	0.740108	2.86443
TMEM87A	0.738958	4.12204
IL17RA	0.737558	2.65935
B4GALT3	0.73541	3.38042
SPPL2A	0.733968	2.19174
EFNA4	0.733496	2.36288
CLEC18B	0.733217	4.54203
NDRG2	0.733199	3.6548
SLC26A6	0.732023	4.55244
PRNP	0.731145	2.42124
RAB6A	0.730044	4.13542
SCAMP4	0.729646	3.2973
ATP6V1G2	0.727919	2.11892
C6orf47	0.727086	4.50164
SDCBP	0.726996	3.06018
TIMM23	0.726558	4.23197
FYN	0.726229	2.9372
CDH3	0.724781	2.86166
ACSL6	0.724442	3.07745
CPE	0.724192	4.29847
BET1L	0.723531	2.59675
ROBO2	0.722584	1.70307
CSNK1G1	0.722099	1.86579
KIF19	0.721507	4.66942
CHST3	0.721084	3.78128
SYTL2	0.720425	3.75938
GLG1	0.719346	3.75846
NGFR	0.718975	1.67823
BRINP2	0.718345	1.74517
CEP131	0.716396	7.67309
SLC38A9	0.715639	2.48985
TP53I11	0.714925	3.5835
RAP2A	0.713418	2.79945
SCNN1A	0.712912	2.06544
BSCL2	0.712434	4.02305
IGFBP2	0.711382	4.35961
FZD1	0.711131	2.62342
CD81	0.710479	2.93844
ANKH	0.710084	1.47085
PNPLA6	0.709588	4.16092
CDKN1A	0.709538	3.10641
TPP1	0.708627	2.0474
KCNH6	0.708023	5.03786
OSBPL1A	0.707473	3.56342
FAM3A	0.705724	3.62582
SMURF2	0.705517	3.39445
PRCP	0.704519	2.22004
TOR1B	0.704439	4.36683
GPR82	0.704024	2.19954
AHCYL1	0.70373	5.81112
CLDN3	0.70195	2.0559
LAMP1	0.70188	1.73786
ACSL3	0.700447	5.02236
SNX14	0.700034	1.9167
ITGAV	0.699542	2.92568
PCDH11X	0.699441	1.48054
MERTK	0.69941	2.52662
CDH4	0.698975	3.08274
USP33	0.697681	2.77849
RAB6B	0.697301	4.11056
NUP210	0.697019	4.9583
UAP1L1	0.696186	5.20349
ADCY3	0.694642	2.4844
FLOT1	0.692248	2.35429
KIAA0319	0.691115	3.26011
LRRC8D	0.689774	2.47601
SCN5A	0.689439	2.1716
FZD2	0.688358	1.72062
SMIM20	0.684785	3.8294
TPST1	0.684391	4.00468
GALNT1	0.683927	2.88006
SLC38A1	0.683634	2.40562
PCDH1	0.682669	2.54475
DNAJC13	0.681121	5.22272
TENM3	0.679882	2.21494
SYT7	0.678677	2.32302
SNX8	0.677492	4.05776
LAMP2	0.677158	1.65731
HSD17B7	0.6771	3.93669
NECTIN1	0.67598	2.66021
COL14A1	0.675833	3.81581
RDH11	0.672723	4.33813
GNS	0.67252	1.90379
STUM	0.672359	2.21011
PIP4P2	0.671776	2.69016
NOTCH2	0.67123	2.45243
ATP13A2	0.669812	1.97008
TRPM7	0.668059	2.47723
PPT2	0.666767	2.3049
SYNGR2	0.666266	1.8699
MVD	0.665887	6.26115
SPNS1	0.664967	1.8595
SCG2	0.663495	2.72361
PPM1L	0.6624	3.13211
MOSPD2	0.662032	4.97963
INTS4	0.66188	2.75477
MTMR3	0.65971	2.34298
USP32	0.65952	2.2693
ASIC1	0.658899	2.2876
NFASC	0.657798	2.89768
PTPRJ	0.657028	1.98969
GPR108	0.65615	3.0209
CTHRC1	0.656022	3.87665
CHGB	0.653785	2.94094
FNDC3B	0.650906	4.14163
OAS1	0.650649	3.94582
CLCN7	0.65033	2.04347
CNTN2	0.649805	2.08885
ATP6AP2	0.648974	4.15526
SNX25	0.648592	2.2388
DERL2	0.647349	2.43601
RTN4R	0.647266	1.74223
TMEM87B	0.64719	3.15985
POLR3B	0.647175	4.56338
PTN	0.647139	2.47558
EPHA5	0.646428	2.17586
GNAI3	0.645364	1.89962
THBS3	0.645226	4.39531
MVK	0.644079	6.8108
ZDHHC21	0.643322	3.06521
CHST14	0.642908	2.21698
CANT1	0.642845	3.53056
INPP5K	0.642562	3.18962
SLC35E2B	0.641535	3.13442
TMEM132E	0.641381	1.97955
RUFY1	0.641135	6.07238
DCBLD1	0.640364	2.70435
RHOBTB3	0.640197	2.60308
PLP2	0.64009	2.74507
AMFR	0.638235	3.17924
SLC12A7	0.636898	3.03944
LDAF1	0.636393	3.42217
RUNDC1	0.635354	3.48241
LOXL1	0.634643	3.2858
SNX11	0.634146	2.55881
FXYD3	0.631462	1.65213
CHPF	0.631221	3.2018
GNAI2	0.630881	1.95525
ITIH4	0.63049	2.19904
TRIM59	0.62861	4.07695
RELL1	0.627765	3.02606
FDPS	0.627636	5.38032
DNASE2	0.625838	1.64095
ACAT2	0.625807	5.81705
POR	0.624265	4.47696
ARFGEF3	0.624124	4.93612
RAB30	0.623825	2.76779
GPR107	0.623792	2.67266
CNST	0.623087	2.19188
SLC25A46	0.621909	4.37252
SLC5A6	0.621826	2.92782
SLC37A1	0.621568	2.37575
SVOP	0.620657	2.28933
EI24	0.620096	5.42122
RAB6C	0.616084	2.80393
TENM4	0.615175	2.23328
ARL15	0.614056	2.26862
P3H3	0.613267	1.8694
ECEL1	0.610292	2.86042
SLC8A2	0.609955	2.91559
PLIN4	0.608566	2.33927
HSD17B12	0.60807	4.7294
RAB5A	0.607924	1.869
PLSCR1	0.607786	1.98952
ITGB1	0.603836	2.77906
ABCB6	0.603391	1.64373
ADGRL1	0.602916	2.27508
UBA52	0.60063	5.11544
CTDSP1	0.599152	1.41284
IDS	0.59793	1.74829
TMEM230	0.597645	3.31896
DNAJC16	0.596046	4.3465
XYLT2	0.595542	3.2324
GNAI1	0.594704	1.67954
ADAMTSL1	0.593746	2.10961
RPS6KC1	0.593588	4.23186
SVIP	0.593419	2.2062
MMP24OS	0.5924	3.11109
VGF	0.592307	3.37805
COL22A1	0.591604	4.35476
RETSAT	0.591246	4.91402
RAB10	0.590969	3.3133
C1GALT1C1	0.589025	2.68018
NELL1	0.588744	2.15078
MON1A	0.588526	3.18544
ROBO3	0.587993	1.9172
DLK2	0.586544	1.84
CUEDC1	0.586533	2.9091
TPBGL	0.585919	2.51388
TBC1D17	0.585762	2.28575
HPSE	0.58454	1.66318
RAB1B	0.584381	3.46051
DTX1	0.583504	1.80439
NACC2	0.583043	2.81873
VSTM2L	0.582989	4.64755
RNF5	0.581904	2.00959
PLPP6	0.581304	3.69261
SELENOT	0.580307	2.27726
SCAP	0.579114	3.4882
TRIM4	0.578848	2.91014
TMX2	0.576032	4.00939
QSOX2	0.575601	3.27134
ANO6	0.575115	2.43647
SNX3	0.574449	5.76157
PIGW	0.574304	3.19868
ATP6V0C	0.573623	1.40974
DAAM1	0.573418	2.19108
DPY19L1	0.573276	2.606
SACM1L	0.572541	3.46456
TMED3	0.572206	2.60492
CDKAL1	0.571818	4.25953
TMEM175	0.571364	1.13859
PTRH2	0.569921	3.56132
BCAP31	0.569653	4.44551
MARVELD3	0.569649	4.33683
RETREG3	0.568423	2.76142
METTL9	0.568245	2.6742
SOAT1	0.567122	4.57517
TMEM63A	0.56575	1.58901
JPH1	0.565315	4.19759
TM2D1	0.563728	3.05639
EFNB3	0.56302	1.55738
ATP7A	0.562255	2.34188
IFI30	0.561917	1.55111
EBP	0.561309	1.71759
AGPAT4	0.561293	3.76626
ZFYVE16	0.561249	2.72137
SLC27A3	0.560671	3.13155
AEBP1	0.560226	3.06211
MGST1	0.560156	4.81642
ARL8A	0.559694	2.24592
EBAG9	0.558067	3.11547
KLRG2	0.555061	1.79349
DSC3	0.553406	0.650988
SLC16A7	0.552448	2.2092
ITGA6	0.551533	1.96521
SLC7A5	0.550509	2.23002
ITCH	0.549742	3.94288
PLOD3	0.548729	4.31193
MACO1	0.547526	4.38717
CDH1	0.547363	2.24591
RNF185	0.54704	3.64708
BCAM	0.547034	1.78859
ACLY	0.546705	5.4736
ACSL1	0.546316	5.17658
RAB1A	0.546171	2.94159
ABCC10	0.545527	1.47333
VEZT	0.544559	2.94671
C18orf32	0.544399	4.24317
C1GALT1	0.543957	2.09469
CD58	0.543148	2.0257
GABRB2	0.542797	2.67065
CCER2	0.542756	3.82571
TMEM165	0.542245	3.49405
TOR1AIP2	0.542128	4.42463
GNG10	0.541717	1.67046
MLF2	0.541549	1.91555
GDE1	0.540725	3.16822
ERLIN1	0.54005	2.45852
MGAT1	0.539465	2.97936
LRSAM1	0.538758	3.67453
FXYD6	0.538133	1.98116
TMEM219	0.53806	2.06374
NSF	0.537644	3.422
PNPLA8	0.53593	3.46937
SMPD1	0.534962	1.53346
UST	0.534314	1.83725
LIX1L	0.532485	1.88975
TTC17	0.531797	1.71274
CLCC1	0.530523	4.36514
COL9A2	0.529401	3.27357
STX18	0.529202	3.69834
ACP3	0.528371	0.878517
FAM177A1	0.527898	2.78827
MAN1B1	0.526969	2.90861
CSGALNACT1	0.525587	2.46942
DEGS1	0.522996	3.2972
RAB8A	0.522839	2.71182
SPARC	0.52072	3.31872
CD99L2	0.51999	1.8019
ATG14	0.519103	2.12234
GDPD1	0.518758	3.67722
GNPTAB	0.517147	3.13985
TIMP2	0.516737	2.15173
JAG2	0.516455	1.72799
CD276	0.516448	1.65516
SSX2IP	0.516137	2.51445
TMEM126B	0.515732	2.447
STIM1	0.515711	3.67511
NRCAM	0.515649	2.03149
CCDC138	0.515204	2.66493
GPAT4	0.514493	3.33961
SURF4	0.514004	4.00227
PLPPR1	0.512454	1.27916
SLC6A11	0.511431	1.90593
GHDC	0.510913	4.4725
MDGA1	0.51086	1.71151
SIL1	0.50962	3.50207
RDH14	0.508435	2.69265
TTYH3	0.507766	1.59216
EFNB1	0.507135	1.50835
PCDH15	0.506475	1.84485
WDR45B	0.504961	3.79977
TYW1	0.504803	2.07761
ATL1	0.504387	3.88198
MCF2L	0.504284	1.49892
GLB1	0.503969	1.24153
ESYT1	0.503464	4.38245
FNDC3A	0.503396	4.11185
NDRG3	0.503377	5.35092
ACP2	0.501904	1.40629
TRARG1	0.501293	1.78863
SGPL1	0.500669	4.60485
BTBD17	0.500636	2.95648
SIRPA	0.500553	1.54814
RAB11B	0.50043	2.29269
ADCY9	0.500289	1.94209
USP20	0.500272	2.59405
DERL1	0.500013	3.30611
NAT14	0.499952	4.52113
TMEM115	0.499904	2.38868
POMT1	0.499792	2.29021
CNNM2	0.499565	0.996938
IGFBP4	0.498787	1.67583
CALCB	0.498469	2.1787
AS3MT	0.498376	1.46338
ACSS2	0.498154	3.62508
ENTPD6	0.49775	2.06597
SLC27A2	0.497692	3.24973
SGCB	0.497422	2.04133
TAP2	0.496274	3.55371
SNX27	0.496016	4.80463
EPHB3	0.495823	1.72855
ATL3	0.495067	4.32489
SLC39A7	0.493615	3.33425
TMEM108	0.493198	1.84294
SLC27A4	0.493156	3.97857
MEST	0.492127	1.51966
CYB5B	0.491432	3.03699
ADAM10	0.49124	1.61749
CNNM3	0.49101	2.26776
VRK2	0.490868	4.11866
REEP5	0.490681	3.75902
DNAJB12	0.489058	4.05562
NELL2	0.48894	2.96619
DIPK2A	0.488452	2.32023
TAP1	0.487806	3.98317
RUFY3	0.487341	3.3472
GALNT7	0.486878	2.93813
FAM3C	0.486806	2.68698
STX1B	0.486133	1.88195
TSPAN7	0.48604	0.612976
IGFBP5	0.485957	2.52947
SLC7A9	0.484188	1.23472
CAMLG	0.48391	2.72592
SHISA4	0.483738	1.61553
EPHX1	0.483357	3.24456
KIF1A	0.483184	5.93341
SPTLC2	0.482474	4.00664
ACBD5	0.482203	3.73327
TMEM68	0.481656	2.87678
ARFRP1	0.481612	2.50342
ST14	0.480895	1.63824
SDHD	0.479823	2.79338
CTSV	0.479753	0.756852
CSPG5	0.47948	0.960061
IGSF8	0.478777	1.44846
SREBF2	0.478733	1.53647
ALG5	0.478555	3.71474
GOLM2	0.478305	3.08715
PPIC	0.478196	3.4283
GRAMD4	0.475472	2.67018
NOMO3	0.47508	2.6089
NUCB1	0.474963	3.51593
TMEM135	0.474298	2.07411
ATP2A2	0.471709	3.61342
CREG1	0.471104	1.13965
FUT8	0.470994	2.31357
VAPA	0.470412	3.77727
VAPB	0.470283	3.642
NAPA	0.470142	3.34291
GUSB	0.47005	1.22039
SPRING1	0.468866	1.789
XKR7	0.467867	1.59189
PIGA	0.467667	1.61951
LNPK	0.467664	3.86114
FLG2	0.466455	0.197204
PRUNE2	0.466365	4.4107
TMCC1	0.466083	2.29663
REEP3	0.465375	2.39468
TRIM26	0.464937	2.64828
ATP1A3	0.464795	1.76342
RALA	0.464643	1.65935
LSR	0.464115	1.4072
CHGA	0.462748	3.94502
PGAP4	0.462634	2.67723
PCYT2	0.462291	2.66116
MTDH	0.461862	4.32423
OSBPL8	0.461703	3.85396
GOSR2	0.46032	2.89544
SYNM	0.460224	3.29504
ST7	0.459879	2.30139
MBTPS2	0.459274	2.15803
TOR3A	0.4582	1.73355
APOL2	0.45776	3.67889
SLC25A29	0.456947	3.28182
EMC10	0.455516	3.33269
DDRGK1	0.455211	3.35258
KIRREL1	0.455067	1.89944
TMUB1	0.454793	2.76647
EXTL2	0.454085	2.13218
TMT1A	0.453768	3.25838
NFXL1	0.452942	4.35883
TOMM7	0.452095	2.49566
RAB35	0.452044	1.80851
FAM171B	0.451943	1.21186
MIA2	0.451346	4.00119
ENTPD2	0.451183	1.3189
DHRS7	0.450457	3.44259
LAMA5	0.450326	1.59369
OSTM1	0.450111	1.22511
TECR	0.449883	4.20799
GALNT3	0.449461	2.9044
ATP13A1	0.449246	3.33886
LRPAP1	0.449175	4.63114
HEXB	0.448842	1.08977
POMGNT2	0.448365	2.648
ABCB8	0.44825	3.14367
RHBDD3	0.448219	0.685805
KIAA2013	0.447636	2.49308
GNB4	0.447358	1.70116
NEMP1	0.446892	2.68324
DGKE	0.446641	2.74152
MANEA	0.446586	2.0305
A2M	0.446077	0.734609
PRPH	0.445404	2.92022
EIF2AK3	0.445231	3.02472
OS9	0.444786	3.33664
SLC18B1	0.444625	1.06161
RRBP1	0.443716	4.26474
ABCC1	0.443524	2.8722
OSTC	0.442838	3.10573
WRAP53	0.442645	3.04537
ACAD11	0.441776	2.39099
GBA1	0.441475	1.02769
SCD5	0.441431	3.40631
MAN2A1	0.441264	1.92566
SLC12A2	0.441064	2.24536
ANO10	0.441053	3.13679
SELENOS	0.440063	2.54269
RHBDF2	0.439731	1.66289
MRM1	0.439053	2.6751
PGS1	0.438275	2.37561
STBD1	0.436111	1.77264
CD47	0.43557	1.57183
ITGA4	0.434804	1.48424
GOLIM4	0.433944	2.43703
NES	0.433904	3.45325
PRADC1	0.432847	0.878074
CYP7B1	0.432559	2.92833
MBLAC2	0.43243	1.37718
LCLAT1	0.432216	3.38044
PLA2G15	0.432085	1.07519
TTC13	0.431993	2.15849
RTN4	0.431591	3.19911
CHM	0.43125	1.26881
SPCS2	0.431182	3.75162
CDH2	0.430847	1.75336
BNIP1	0.430559	3.4358
FAM171A2	0.429921	1.23474
GNB1	0.429608	1.2204
ARV1	0.429275	2.7939
AUP1	0.429086	3.86889
LAMC1	0.429032	3.32393
FAF2	0.428655	3.06893
TMEM199	0.428404	2.91132
DPY19L4	0.428305	2.18001
XKR8	0.427191	1.43502
WRAP73	0.42669	1.85759
GRPEL2	0.42613	1.12876
ARL2	0.425832	0.651051
AP1AR	0.424932	1.92583
ZFPL1	0.424688	2.11885
MTG1	0.424388	2.28567
FKBP8	0.424018	3.74751
FKRP	0.42399	1.89385
HEXA	0.423439	1.11196
TFF3	0.423206	1.90375
PTDSS1	0.423148	3.15451
CRBN	0.422898	1.06992
ACOX1	0.422749	3.75753
CACNB2	0.422477	2.25126
TAPT1	0.421838	1.97375
ZWILCH	0.42175	0.749247
MANEAL	0.42129	2.40618
TM9SF1	0.420886	2.33981
PCP4L1	0.420383	3.02154
TAPBP	0.419717	2.79877
COX6A1	0.419311	2.4262
TMX1	0.418952	2.98257
NACAD	0.418829	1.76334
USP8	0.418382	4.16279
TMEM74	0.418018	1.30531
CDCP1	0.417653	1.13146
UBE2J2	0.41741	3.63216
ATP2A3	0.417355	2.17527
B4GALT1	0.417054	1.2243
NHERF2	0.417047	1.84001
GNG12	0.416758	0.722919
CTSB	0.416675	1.06528
PCSK1	0.415528	2.49667
QPCTL	0.414658	3.04352
HID1	0.414065	4.31238
UBAC2	0.413033	2.47728
ALK	0.412736	1.43
ABCD3	0.411623	2.08693
SCARB2	0.411571	0.980943
C2CD2L	0.411355	3.22756
CYB5A	0.411142	2.78138
TWSG1	0.410905	3.33738
PREB	0.409773	2.92593
PICK1	0.409735	1.5967
TRIQK	0.409705	2.90518
AP1M2	0.408758	3.77641
ROBO1	0.408625	1.38837
P4HA2	0.408546	3.51918
THSD7A	0.407823	1.46925
DNAJC3	0.407083	3.76073
BPNT2	0.406629	2.39705
NAALAD2	0.406165	1.33672
RABL3	0.406144	2.8661
NXPH4	0.406098	2.80216
HMOX2	0.406074	2.63275
TDRKH	0.405669	4.33102
ALDH3A2	0.405521	3.30378
AGPAT1	0.405059	3.30076
GOSR1	0.402596	2.58435
TM9SF4	0.402363	1.9432
CLN5	0.401759	0.965039
NEDD4	0.401623	1.97721
TMEM214	0.401623	3.03328
MCAM	0.40157	1.27733
TEX2	0.401563	3.35922
ANKFY1	0.401513	4.81269
CCDC47	0.40012	2.96497
ILVBL	0.399568	2.72355
TMCO3	0.398361	1.42598
ASAH1	0.398211	0.941238
EMC9	0.398139	1.80146
ARL6IP5	0.397895	3.14221
ALG11	0.397823	1.47507
GALNS	0.397754	0.832236
POGLUT2	0.397687	3.0272
AGPS	0.397429	3.35223
EPHB4	0.396521	1.32913
EMC6	0.396005	2.68135
MIA3	0.395625	3.23299
SCG3	0.395414	2.98346
FOXRED2	0.395277	2.27764
UFL1	0.393843	4.03529
NCAM1	0.392129	1.52428
LPGAT1	0.392063	1.86845
GALNT12	0.391837	1.58314
ARHGEF7	0.391822	2.55776
SRPRA	0.390873	3.51834
FLOT2	0.390845	0.947285
TIMM17A	0.390713	1.29443
DNAJC1	0.390412	3.11004
GOLM1	0.390393	2.29167
ATP1B3	0.390322	1.62477
ADPGK	0.390111	2.72429
COLGALT1	0.389886	3.44359
FUCA2	0.389813	0.946012
COL1A2	0.389589	2.43583
RIMS4	0.389516	1.36799
HSD17B4	0.388876	3.68594
SEC62	0.38875	2.80177
UQCC3	0.388493	1.83684
EPB41L4A	0.388337	0.776596
UBXN4	0.388	3.64479
PTPRA	0.387898	1.22672
TEX264	0.387586	3.52055
PEX14	0.387109	3.9332
LONP2	0.386755	1.80885
ESYT2	0.386682	3.15289
ZFAND2B	0.385832	1.8495
TMT1B	0.385624	1.39413
EMC4	0.385571	2.66474
COX17	0.384652	0.951863
AACS	0.384645	3.0996
ITPRID2	0.384117	1.46281
MID1IP1	0.38404	1.69359
UBE2G2	0.383193	3.59354
GNPAT	0.383041	2.97816
CRTAP	0.382969	3.50641
GRAMD1A	0.382106	2.25011
YIPF6	0.381931	1.33343
MEFV	0.381117	1.27723
ARSK	0.381036	0.824433
POGLUT1	0.380342	3.30404
GLCE	0.379997	2.2969
GOLGA2	0.378839	2.44122
PXK	0.378228	1.76
GET1	0.37783	1.54007
ALG1	0.377786	2.27244
STX5	0.376728	2.72328
LEMD2	0.37672	3.25473
ATP1B1	0.376652	1.36945
MAN2B2	0.376526	0.965442
NAGLU	0.376249	0.883671
TMEM134	0.376134	1.65824
CLPTM1	0.375968	2.36638
RRAS	0.375937	1.12845
LPCAT1	0.375343	3.03775
GALC	0.375316	0.900753
DCD	0.374843	0.501489
MT-ATP8	0.374282	2.23644
DNAJC10	0.373844	2.7697
MARCHF6	0.372892	1.85837
ABHD6	0.372249	2.37071
CERS2	0.371576	2.55089
ATF6	0.371187	2.03145
RAB8B	0.371102	1.35133
BECN1	0.370829	2.12863
PIGK	0.368992	2.83094
ATAD3B	0.368796	2.34455
SELENOK	0.368277	1.84663
FAM20B	0.367932	1.83647
CDT1	0.367541	1.50607
B3GALT6	0.367378	1.56641
CD44	0.367336	1.08546
ZDHHC17	0.36693	2.28462
GALNT2	0.366513	2.17079
C3	0.365842	1.04786
CLGN	0.36477	2.5248
SCFD2	0.364619	1.59657
RHBDD2	0.364554	2.41405
CNNM4	0.364076	1.59795
CYB5R3	0.36398	2.15085
SLC35E1	0.363849	2.21499
UQCC6	0.363507	3.33891
SARAF	0.363384	1.12689
SLC7A6	0.363367	0.804061
CPNE4	0.363165	1.11616
MAN1A2	0.362496	1.81349
GOLGB1	0.361948	3.04726
REEP2	0.361898	1.45849
TOM1L2	0.361156	1.87997
ZDHHC7	0.360996	0.653488
TBK1	0.360803	3.1042
PDK3	0.359726	3.17887
AHNAK2	0.358819	2.95142
MPC2	0.358172	2.46879
ALG2	0.358051	2.66306
CACNA2D2	0.357772	1.25725
ITGA3	0.357764	1.16812
MAN2B1	0.3567	0.827533
TMED1	0.355612	1.01145
ARSB	0.354813	0.85096
CCDC115	0.354621	2.14337
MMAB	0.354462	3.42449
COA3	0.354347	2.61741
ARHGEF18	0.353915	0.861325
POMK	0.353745	1.44477
PLBD2	0.353263	0.881108
CTSD	0.352599	0.791584
POMGNT1	0.352446	1.08225
GLB1L2	0.352041	1.13207
STX1A	0.351564	1.32354
TIMM29	0.350967	2.26608
ZNF443	0.350884	0.915989
THEM6	0.350476	2.25805
ICMT	0.350467	2.33862
TM7SF2	0.350237	1.46178
CALU	0.350028	3.56036
HACL1	0.349722	2.78334
DLG5	0.349183	2.54474
RPN1	0.348691	2.46591
SEC61B	0.348419	2.93176
HSPA2	0.347529	4.72953
ODR4	0.347425	1.48921
FAM241B	0.345739	1.30512
CPQ	0.345336	0.773867
RTN4RL2	0.345094	0.991532
NBAS	0.344949	3.32891
GAA	0.34491	0.738543
BTG3	0.344591	1.98365
MAVS	0.344381	3.23682
ALDH1A1	0.343782	2.63843
EMD	0.343164	4.11294
FRMD3	0.342815	1.9609
PLD3	0.342576	0.843132
STARD3NL	0.342237	0.992169
COX11	0.342076	1.03917
TBC1D15	0.342041	3.6778
RAP1A	0.341759	1.04177
SNX10	0.341673	0.736059
P3H1	0.34142	3.28388
HS2ST1	0.34127	2.35699
SEC22B	0.341223	2.83624
SH3BP5L	0.340877	2.43831
LRRC59	0.340588	2.46109
LBR	0.340106	3.25869
SRPRB	0.339105	2.46185
CSNK1A1	0.339052	4.22459
GNB2	0.339032	0.923043
MMGT1	0.338315	2.26186
ATP1A1	0.337623	1.25169
TMED2	0.337541	2.59333
NEFL	0.337351	1.76198
SLMAP	0.336846	3.44778
DPM1	0.336584	1.93527
COL21A1	0.336102	1.0799
PIGG	0.335761	1.64984
GOLGA5	0.335104	1.97101
GSN	0.33464	2.20301
GNG3	0.334451	1.00641
EPHB1	0.334392	1.05274
C6orf89	0.334267	1.13834
TMSB15A	0.333497	1.31555
CHID1	0.333344	2.23505
SCCPDH	0.333275	2.34069
PLPPR3	0.333197	0.688759
SMPD2	0.333145	0.755543
ILDR1	0.332555	1.21073
RPAP1	0.33241	1.1542
EDEM3	0.332238	3.30494
CLASP1	0.33181	2.09122
CCDC167	0.331276	1.69868
FUNDC2	0.331145	2.59051
LEMD3	0.331126	2.70271
ECI2	0.330978	2.89964
MFSD10	0.330888	1.0802
SLC38A10	0.330876	2.01894
ABHD16A	0.330611	2.57038
GSK3B	0.330494	3.9263
CD59	0.330239	0.855193
PIK3R4	0.330126	3.11951
ATL2	0.330015	1.76358
TUSC3	0.329896	1.86006
CNTNAP1	0.329404	2.1147
PLSCR3	0.329107	0.983107
KTN1	0.328758	2.9666
PTPN23	0.327739	4.0137
PXDN	0.327615	0.76517
TRIM14	0.327375	0.518971
GNA12	0.327318	1.16129
RTN3	0.327188	2.66976
MYO19	0.326985	1.76621
MANF	0.326791	3.47909
RAP2B	0.326051	1.07389
APPL2	0.32575	0.942583
GGA3	0.325518	0.935883
FTH1	0.325207	0.738784
BRI3BP	0.325099	2.56946
LRRC58	0.325036	0.777192
BTN2A1	0.324692	1.24748
SPCS1	0.32421	2.36667
TAMM41	0.323684	2.7809
TNC	0.323638	1.49656
GPR89B	0.323588	1.66082
HCCS	0.323526	2.23792
SEL1L3	0.32267	1.3531
HACD3	0.322578	2.18217
SLC25A1	0.320512	2.77745
RAB11FIP2	0.320032	1.0349
TMX4	0.319254	1.78009
TOR1A	0.318927	2.00958
TM9SF3	0.31885	1.49053
HYCC2	0.318683	0.933161
RUNDC3A	0.317853	1.82588
GABRA1	0.317818	1.0581
TMEM161A	0.317813	0.712685
MAGT1	0.316586	2.31042
RINT1	0.316482	2.84149
H1-10	0.31623	1.99741
CANX	0.31615	2.1979
REEP4	0.31601	1.63055
FLCN	0.315732	0.607409
LAMB1	0.315316	2.41114
CYBC1	0.313873	2.08398
DPP7	0.313566	0.730579
RHOT2	0.313487	2.32172
TMX3	0.313478	2.16703
FUCA1	0.312245	0.625492
TOM1	0.312151	1.67936
UFSP2	0.311887	2.37667
PROCR	0.311698	0.670644
PTPN1	0.311695	2.59665
EHHADH	0.311471	1.86215
CLN6	0.311444	2.38217
SCFD1	0.310651	2.98657
TPGS1	0.310126	1.00388
STX4	0.309644	1.00993
OAT	0.309129	2.28457
CDIPT	0.308695	2.59655
DHRS13	0.308636	2.1915
GOLGA1	0.307962	2.43434
NEURL4	0.30779	2.23299
TMEM245	0.307175	2.40299
CDS2	0.306683	1.75744
MRPL35	0.306649	1.69525
SNX29	0.306609	1.5663
VKORC1L1	0.306568	1.42425
PRAF2	0.306165	1.85926
CLPTM1L	0.305721	1.96281
PLXND1	0.305674	0.964217
GORASP1	0.3048	1.43726
SLC16A1	0.304758	1.05615
BCS1L	0.303902	1.65355
AGPAT5	0.303749	1.90357
COX16	0.30352	1.14793
ZFYVE1	0.30302	2.06699
STT3B	0.302429	2.304
SMPDL3B	0.301941	0.764855
RAB11FIP1	0.301839	2.11132
CD9	0.301808	0.90068
CACNA2D1	0.301149	0.822498
AGPAT3	0.300983	2.27931
MOGS	0.300824	2.15936
CDK5RAP3	0.300579	2.08656
NAPG	0.30029	2.00435
MYCBP2	0.30023	3.26035
FAAH	0.300056	1.64375
ITGA2	0.299967	0.851999
EXD2	0.29956	1.99545
ZMPSTE24	0.299091	1.79417
RALB	0.298894	1.01979
STAM2	0.298448	1.91475
SLC33A1	0.298157	1.81259
CEPT1	0.297792	1.70443
PKP4	0.297604	1.65933
GNAO1	0.297438	0.739767
YIF1A	0.29712	1.07099
TXNDC15	0.297101	1.03564
PECR	0.296869	2.82225
FKBP14	0.296686	2.46577
DHRS7B	0.296295	2.24451
HM13	0.296081	1.70923
ALG9	0.295647	2.04839
PPT1	0.295508	0.57377
MTARC1	0.295364	1.71362
TMED7	0.295178	1.66248
RPN2	0.295002	2.4658
CMC4	0.294925	1.76021
KDELR1	0.294688	0.522763
NDUFAF1	0.294182	1.36391
WWOX	0.29338	1.42907
CPT1C	0.293329	2.0299
CA9	0.292651	0.839688
B3GAT3	0.292605	1.51648
CISD2	0.292298	2.08803
CHMP4A	0.290977	2.27003
ARSA	0.290838	0.677909
GNG7	0.290698	0.715397
RGS19	0.290301	0.603424
TOR2A	0.289669	1.72094
ITGA7	0.289606	0.77441
KCTD12	0.28957	2.94367
PCTP	0.289034	0.557929
KDSR	0.289008	2.15605
CSNK1D	0.288863	1.6224
ASPH	0.288791	2.26733
TCTN2	0.288711	1.03179
USE1	0.288513	1.9445
ZW10	0.288193	3.66488
UBE2J1	0.287743	1.4279
SUCO	0.287513	2.34415
TM2D2	0.287421	0.59458
RRAGA	0.287402	1.45776
ADSS1	0.286233	2.28255
AKAP1	0.286051	2.36683
EMC2	0.285211	1.68331
ERGIC3	0.284899	1.71485
RABAC1	0.283877	1.49643
MTRF1L	0.283499	0.519325
MRPL20	0.283163	1.82993
SEC63	0.283133	1.73945
CPT1A	0.283104	1.90006
TMED5	0.281974	0.576001
PET100	0.28188	2.09072
THY1	0.281329	0.732214
DNAJB11	0.280887	2.65648
TMEM131	0.280263	0.634792
TBC1D25	0.280116	1.90935
CTSH	0.279588	0.546026
ARMC10	0.279207	2.43138
EFNA3	0.279161	0.686296
GSTK1	0.278395	2.6774
CENPB	0.278359	1.10502
ENDOD1	0.27798	0.644764
RFT1	0.277904	1.59885
MPDU1	0.277311	1.43575
PLEKHH2	0.277148	1.26008
TMED9	0.277095	1.75967
ANKLE2	0.276901	2.61199
NCEH1	0.276439	1.4757
ACAA1	0.275659	2.42998
HACD2	0.2753	2.08678
DHRS4	0.274656	2.62735
COL17A1	0.27425	0.491395
VIM	0.273764	1.5471
NDUFA10	0.273438	2.28279
MBOAT7	0.273395	1.89426
NAGA	0.273264	0.57416
IKBIP	0.273072	1.6532
MLX	0.27284	0.893795
PTGES2	0.272815	2.45889
TMEM97	0.272469	0.929365
UGT8	0.272441	2.0595
CRELD1	0.272409	1.74798
EMC1	0.271649	1.32056
IREB2	0.271599	1.66973
BAG2	0.271403	2.12613
GNG5	0.271344	0.669999
AKAP5	0.271229	0.966534
FKBP9	0.271175	2.03537
ENC1	0.271106	0.806181
LIN7C	0.270965	1.23245
LTBP4	0.270505	1.27356
SLC35B2	0.26948	1.1761
PRORP	0.269316	1.3171
ANO8	0.26849	1.07627
INA	0.268419	1.84826
GNG2	0.267657	0.691547
MRPS15	0.26739	1.93466
PNPLA4	0.267054	1.57202
DCAKD	0.266709	1.62548
NENF	0.266702	2.54366
GM2A	0.266344	0.408215
TMEM14C	0.265581	0.617945
EPHB2	0.265126	0.787994
NMRK1	0.264989	2.00805
GNG4	0.263504	0.695489
ATAD3A	0.263359	2.47967
CCDC134	0.262895	1.96148
TMEM94	0.262674	1.16774
SPRED2	0.262381	0.835408
OPA1	0.262021	2.73843
ARHGAP12	0.261913	0.735159
BCL7A	0.26153	0.789323
GDAP2	0.261147	1.1207
CRELD2	0.260957	3.20289
ELMOD2	0.260801	2.45486
MRPL16	0.260696	2.06323
NOMO1	0.26069	1.60494
ATP2B4	0.26066	0.940943
HOMER2	0.260358	2.08779
ALPL	0.259293	0.859974
PWP2	0.258894	1.67243
FAM111B	0.258884	1.60182
P4HA1	0.258607	2.15891
LMF2	0.258326	1.79824
TIMMDC1	0.258135	1.72815
PTGR3	0.258012	0.879277
CYP20A1	0.257825	1.45907
ITPR3	0.257532	1.57582
CKAP4	0.257087	1.94209
MESD	0.256738	3.25867
YME1L1	0.256345	2.41184
VPS26B	0.256126	2.66183
OXA1L	0.255023	1.86044
STX2	0.254675	1.00617
NEFM	0.254628	1.45402
CREB3L2	0.254551	1.43628
NSUN4	0.254394	1.05241
SLC44A1	0.254273	0.614773
PPP1R3D	0.253746	0.588571
XXYLT1	0.253525	1.26542
SEC11A	0.252442	1.88987
AHSG	0.252292	0.516117
LGMN	0.252119	0.677701
POLG	0.252111	0.876925
GNA15	0.252061	0.440071
SEL1L	0.251662	1.57232
PEPD	0.2514	1.32697
FUT11	0.251201	1.7006
ALS2	0.251017	0.629809
RNASET2	0.250455	0.488087
ARHGEF17	0.250184	0.437697
EMB	0.250008	0.861077
ACE	0.249842	0.711795
STXBP1	0.249504	0.996476
GNG8	0.249033	0.752263
PDP1	0.248728	0.800762
CPM	0.248714	0.542462
SLC2A2	0.248474	0.488981
EMC3	0.248423	1.05349
TMED4	0.247756	1.51561
AP1S1	0.246957	1.80962
ACOT8	0.246872	1.54774
VKORC1	0.246765	1.559
GAP43	0.245699	0.741789
ESF1	0.245602	0.375973
TRIM27	0.244014	1.43054
TBL2	0.243305	2.05304
PCYOX1L	0.243113	1.52084
PGRMC2	0.241948	1.36964
UVRAG	0.241718	1.18869
CNPY2	0.241547	2.39826
FRMD8	0.239975	1.18468
CAPN5	0.23914	0.495293
MAPK12	0.238765	0.522824
NPTN	0.238484	0.836556
SPTBN4	0.238421	0.978946
MRPS18C	0.237913	1.55638
CPVL	0.237848	0.533003
MOV10	0.237764	2.13455
MFN1	0.237688	1.61071
GPAA1	0.237309	1.63146
HSD3B7	0.236899	0.590455
IDH1	0.236804	2.30765
CDR2	0.23609	0.596462
PGAM5	0.235784	1.92861
IST1	0.235778	1.40609
SCP2	0.235369	2.38873
TIMM50	0.235349	2.06548
SERPINH1	0.23533	1.93145
SLC26A2	0.235286	0.783218
ROR2	0.235146	0.632236
MFF	0.235125	1.71389
UNC13B	0.234431	0.48532
TREX1	0.234102	1.32883
WIPI2	0.234054	2.35562
JAGN1	0.233848	0.852012
TIMM10B	0.232951	1.25071
TEK	0.232743	0.442954
AP1G1	0.232672	2.08352
MRPL32	0.232344	0.843888
GNAS	0.232175	0.56998
PLXNA3	0.232079	0.777137
NDUFA3	0.231773	1.50573
WASHC5	0.231711	1.78469
ARVCF	0.231445	0.865419
PIGU	0.231234	0.692372
IGHV1-58	0.23117	0.099004
OSCP1	0.230355	0.57478
MRPS34	0.230116	1.17093
SDF2	0.229719	1.94399
HADHA	0.22935	2.12083
HSPA5	0.229337	2.61978
SGSH	0.229335	0.48759
EMC8	0.229331	1.37535
ERN1	0.229039	1.12179
UBE4B	0.228898	2.10187
TMEM209	0.228892	1.18627
PLXNA2	0.2288	0.592202
DPP6	0.228707	0.894934
MRPL51	0.228678	1.30322
MRPS18A	0.22801	1.71747
BSPRY	0.228007	0.69719
BSG	0.228005	0.842807
NUCB2	0.227941	2.05769
ABHD12	0.227599	1.24684
ADAM17	0.22715	1.26406
OSBP	0.227058	2.6817
ERLEC1	0.226973	1.43164
TMTC3	0.226967	1.59269
PIGT	0.226898	1.47756
EMC7	0.226843	1.21152
JMY	0.226574	1.13085
COX6B1	0.226445	1.56802
SLC25A20	0.226334	1.11351
ATP5F1C	0.226258	1.86429
PPP1R11	0.225904	0.75057
PGRMC1	0.225852	1.47796
GPSM1	0.225776	0.625486
PTP4A2	0.225739	1.08993
TMEM259	0.225308	0.637851
BCL2L13	0.224902	1.49521
APOOL	0.22479	1.61714
GNA13	0.224438	0.609622
P4HTM	0.224369	1.9088
CACNB3	0.224321	1.69294
POFUT1	0.22418	1.46753
MCAT	0.223488	0.90605
CD99	0.223302	0.653459
DPM3	0.222828	0.819791
RIC8B	0.222473	0.885054
MGST2	0.222235	0.873798
GGH	0.221763	0.417723
TXNDC12	0.221663	1.97333
GRK6	0.221579	0.818759
SAMD1	0.220561	1.21416
CSNK1E	0.219955	2.18777
FAM162A	0.21942	1.68261
ABCB7	0.219087	1.68633
PIGX	0.218958	0.651296
SLC35A1	0.218366	0.664985
DDOST	0.218332	1.48903
YES1	0.218248	0.522555
ERLIN2	0.218229	1.87034
CALR	0.218183	2.24916
SYT2	0.217691	0.483791
HSD17B10	0.21701	1.63895
HYOU1	0.216842	2.38295
HECTD3	0.21682	0.514647
TOMM70	0.216416	1.62552
MTCL3	0.215478	2.07181
SELENOF	0.21539	1.4588
SDF4	0.21502	1.70168
LRRC1	0.214781	0.574458
FAM210A	0.214754	1.132
ZNF397	0.214559	1.62196
TMED10	0.214452	1.31335
FAM120B	0.214385	0.365531
LMAN1	0.214236	1.23485
ERMP1	0.21416	1.4949
ATP2B1	0.214014	0.751747
ERO1A	0.213275	1.48856
ORMDL2	0.2125	0.543188
BDH1	0.212391	1.39231
PDCD6	0.211688	1.20447
RTN1	0.211647	1.60417
MICOS13	0.210517	1.35184
MIDN	0.210281	0.640852
TIMM17B	0.210021	0.994757
COA1	0.209778	1.32345
MRPL3	0.20969	2.20668
HIGD2A	0.209357	1.89567
RABGAP1	0.20901	1.98634
MRPL57	0.208573	1.40501
MED10	0.208169	0.498686
GDAP1	0.208115	1.68778
MICU1	0.208065	1.76841
EXT2	0.207812	1.84382
TIMM44	0.207397	2.02433
COX20	0.206971	1.12029
C19orf25	0.206266	1.7647
H1-0	0.206258	0.600499
STXBP3	0.205963	0.630865
KIFAP3	0.205935	0.445592
VPS35	0.205459	2.57252
MRPL1	0.205437	1.50382
HAX1	0.205105	1.52989
MRPL27	0.205074	0.967951
ZFAND5	0.204828	0.955746
OPA3	0.204592	1.30854
PVR	0.204385	0.534138
YIPF5	0.20412	1.49181
MTARC2	0.203956	1.15335
HIP1R	0.203058	2.27108
PKHD1L1	0.203049	0.68845
RHOG	0.202724	0.762473
COQ8B	0.202699	1.04584
RUSF1	0.202651	1.25767
CYB5R1	0.202446	1.42452
ARL1	0.202245	1.04468
PCYOX1	0.20151	1.14449
PRDX4	0.200624	1.76439
GLS	0.200497	1.63683
PKMYT1	0.200432	1.21834
SCPEP1	0.200387	0.409844
DGLUCY	0.199679	1.15796
HSP90B1	0.198453	2.00432
TRMU	0.198318	0.81436
SLITRK4	0.197861	0.430729
SLC25A19	0.197806	1.15809
MRPL44	0.19731	1.48722
CGREF1	0.197179	0.592063
MTX3	0.196764	1.09051
CTBS	0.196747	0.315123
HSPA8	0.196617	2.35161
OSBPL3	0.196562	2.31659
MLEC	0.196132	1.33398
PRXL2A	0.19588	1.18867
MICU2	0.195783	1.50051
SNX15	0.195705	1.37453
NDUFA11	0.195463	1.02544
ACACA	0.19492	1.59
TXNDC5	0.194453	1.57855
INTS9	0.194429	1.00183
NEFH	0.194342	1.52655
POGLUT3	0.194301	1.58745
MRPS26	0.194187	1.43156
MYO5A	0.194037	1.79492
OCIAD2	0.193973	1.53153
FAS	0.193882	0.325945
MRPS33	0.192628	1.32642
NFS1	0.19199	1.30156
LMAN2	0.19183	0.952327
PRKCA	0.191535	1.98112
CEND1	0.191462	0.935739
PTPN2	0.191255	1.52397
CMC1	0.191025	1.28106
OTULINL	0.190848	0.622208
MTCH1	0.190005	0.804394
NDUFA9	0.1894	1.00961
RP2	0.189331	0.441761
DIAPH2-AS1	0.189224	0.29432
SMPD3	0.189015	0.593819
SDHA	0.188385	1.45038
XPO4	0.188333	0.761162
CNPY4	0.188332	1.51946
GOLGA4	0.187816	1.67929
SPCS3	0.187619	0.918762
GPX7	0.187489	1.1033
DNAJC25	0.186607	0.802291
JPH2	0.186119	0.98247
TRMT61B	0.186039	0.84954
RANBP2	0.185749	1.36605
PCNT	0.185193	0.592181
RABGEF1	0.184796	1.12495
TRAPPC13	0.184671	1.57818
SLC25A22	0.183527	0.947339
TACC1	0.183488	1.07786
EEPD1	0.183372	0.320493
MANBAL	0.182998	0.335963
FN3K	0.182955	0.50613
CBARP	0.182481	0.603884
TAOK2	0.181547	0.983771
PDHA1	0.181469	1.3622
CNPY3	0.181333	1.54907
SLC25A13	0.181076	0.938051
TOR1AIP1	0.181015	1.33995
LMAN2L	0.180894	0.891388
VPS26C	0.180731	0.868278
MCUB	0.180658	1.09454
DNAJC11	0.180566	0.944058
LY6H	0.180506	0.41171
FRMD5	0.180384	0.33949
MRPL39	0.180251	1.38062
SLC25A5	0.179919	1.3818
LRCH4	0.179781	1.2284
FIS1	0.179463	1.06718
PLA2G12A	0.179295	0.732509
ERG28	0.179249	0.404873
UGGT1	0.178931	1.25857
MRPS6	0.17877	1.39875
PEDS1	0.178691	0.826954
TRAPPC12	0.178146	1.23295
MRPL30	0.177936	1.3258
WARS2	0.177479	0.518962
APMAP	0.177269	1.05437
GRB2	0.177122	1.97542
MRPL9	0.177029	1.01578
ERO1B	0.176656	0.707005
MRPS27	0.176498	1.40065
NDUFA6	0.176488	1.27092
PEX11B	0.176486	0.654933
ELOVL5	0.176311	0.621361
PALM2AKAP2	0.176237	0.929586
VPS13D	0.175341	0.488081
NEGR1	0.17528	0.433611
HSPA1B	0.17515	2.11787
PDZRN3	0.174984	1.06393
MCU	0.174732	1.02091
SLC25A25	0.17432	0.720596
GANAB	0.174286	1.6013
PC	0.17396	1.45791
DNLZ	0.173524	0.616669
B9D1	0.173498	0.537588
PDIA3	0.17344	1.65536
COG7	0.173404	1.44776
PEX6	0.173137	0.898366
MRPS14	0.172752	0.817087
MRPL53	0.17252	1.34525
TAOK3	0.172005	0.710576
MFN2	0.171999	1.23586
[truncated: 4,473 more rows]
